# Supplementary material for: ﻿Six new species of Diostracus Loew (Diptera, Dolichopodidae) from Tibet
Source: Zookeys. 2023 May 17;1163:1–46. doi: 10.3897/zookeys.1163.101533 (PMC10209835; doi:10.3897/zookeys.1163.101533)
Supplement: XML Treatment for Diostracus [file zookeys.1163.101533-treatment1.xml]

<!DOCTYPE tp:taxon-treatment
  PUBLIC "-//TaxonX//DTD Taxonomic Treatment Publishing DTD v0 20100105//EN" "tax-treatment-NSO.dtd">
<tp:taxon-treatment xmlns:tp="http://www.plazi.org/taxpub"><tp:treatment-meta><kwd-group><label>Taxon classification</label><kwd>
              <named-content content-type="kingdom">Animalia</named-content>
            </kwd><kwd>
              <named-content content-type="order">Diptera</named-content>
            </kwd><kwd>
              <named-content content-type="family">Dolichopodidae</named-content>
            </kwd></kwd-group><mixed-citation publication-type="journal"><person-group><name><surname>Zhu</surname><given-names>Yajun</given-names></name><name><surname>Tang</surname><given-names>Chufei</given-names></name><name><surname>Yang</surname><given-names>Ding</given-names></name></person-group><article-title>﻿Six new species of <italic><tp:taxon-name><tp:taxon-name-part taxon-name-part-type="genus" reg="Diostracus">Diostracus</tp:taxon-name-part></tp:taxon-name></italic> Loew (<tp:taxon-name><tp:taxon-name-part taxon-name-part-type="order">Diptera</tp:taxon-name-part></tp:taxon-name>, <tp:taxon-name><tp:taxon-name-part taxon-name-part-type="genus" reg="Dolichopodidae">Dolichopodidae</tp:taxon-name-part></tp:taxon-name>) from Tibet</article-title><source>Zookeys</source><day>17</day><month>05</month><year>2023</year><volume>1163</volume><fpage>1</fpage><lpage>46</lpage><pub-id pub-id-type="doi">10.3897/zookeys.1163.101533</pub-id></mixed-citation></tp:treatment-meta><tp:nomenclature><label>﻿Genus</label><tp:taxon-name>
            <object-id xmlns:xlink="http://www.w3.org/1999/xlink" content-type="arpha" xlink:type="simple">10714B10-3EB5-5536-A8D3-D4D443EF0F7D</object-id>
            <tp:taxon-name-part taxon-name-part-type="genus" reg="Diostracus">Diostracus</tp:taxon-name-part>
          </tp:taxon-name><tp:taxon-authority>Loew, 1861</tp:taxon-authority><tp:nomenclature-citation-list><tp:nomenclature-citation><tp:taxon-name>
                <tp:taxon-name-part taxon-name-part-type="genus" reg="Diostracus">Diostracus</tp:taxon-name-part>
              </tp:taxon-name><comment>Loew, 1861: 44. Type species: <tp:taxon-name><tp:taxon-name-part taxon-name-part-type="genus" reg="Diostracus">Diostracus</tp:taxon-name-part><tp:taxon-name-part taxon-name-part-type="species" reg="prasinus">prasinus</tp:taxon-name-part></tp:taxon-name> Loew, 1861 (monotypy).</comment></tp:nomenclature-citation><tp:nomenclature-citation><tp:taxon-name>
                <tp:taxon-name-part taxon-name-part-type="genus" reg="Sphyrotarsus">Sphyrotarsus</tp:taxon-name-part>
              </tp:taxon-name><comment>Mik, 1874: 342. Type species: <tp:taxon-name><tp:taxon-name-part taxon-name-part-type="genus" reg="Sphyrotarsus">Sphyrotarsus</tp:taxon-name-part><tp:taxon-name-part taxon-name-part-type="species" reg="argyrostomus">argyrostomus</tp:taxon-name-part></tp:taxon-name> Mik, 1874 (monotypy).</comment></tp:nomenclature-citation><tp:nomenclature-citation><tp:taxon-name>
                <tp:taxon-name-part taxon-name-part-type="genus" reg="Asphyrotarsus">Asphyrotarsus</tp:taxon-name-part>
              </tp:taxon-name><comment>Oldenberg, 1916: 193. Type species: <tp:taxon-name><tp:taxon-name-part taxon-name-part-type="genus" reg="Liancalus">Liancalus</tp:taxon-name-part><tp:taxon-name-part taxon-name-part-type="species" reg="leucostomus">leucostomus</tp:taxon-name-part></tp:taxon-name> Loew, 1861 (original designation).</comment></tp:nomenclature-citation><tp:nomenclature-citation><tp:taxon-name>
                <tp:taxon-name-part taxon-name-part-type="genus" reg="Takagia">Takagia</tp:taxon-name-part>
              </tp:taxon-name><comment>Negrobov, 1973: 1520 (as subgenus of <tp:taxon-name><tp:taxon-name-part taxon-name-part-type="genus" reg="Sphyrotarsus">Sphyrotarsus</tp:taxon-name-part></tp:taxon-name> Mik, 1874) (not Matsumura, 1942). — Negrobov 1978: pl. CLXI (as genus, in error). Type species: <tp:taxon-name><tp:taxon-name-part taxon-name-part-type="genus" reg="Sphyrotarsus">Sphyrotarsus</tp:taxon-name-part><tp:taxon-name-part taxon-name-part-type="species" reg="stackelbergi">stackelbergi</tp:taxon-name-part></tp:taxon-name> Negrobov, 1965 (original designation).</comment></tp:nomenclature-citation><tp:nomenclature-citation><tp:taxon-name>
                <tp:taxon-name-part taxon-name-part-type="genus" reg="Lagodechia">Lagodechia</tp:taxon-name-part>
              </tp:taxon-name><comment>Negrobov &amp; Tsurikov, 1996: 632. Type species: <tp:taxon-name><tp:taxon-name-part taxon-name-part-type="genus" reg="Diostracus">Diostracus</tp:taxon-name-part><tp:taxon-name-part taxon-name-part-type="species" reg="spinulifer">spinulifer</tp:taxon-name-part></tp:taxon-name> Negrobov &amp; Tsurikov, 1988 (monotypy).</comment></tp:nomenclature-citation><tp:nomenclature-citation><tp:taxon-name>
                <tp:taxon-name-part taxon-name-part-type="genus" reg="Ozmena">Ozmena</tp:taxon-name-part>
              </tp:taxon-name><comment>Özdikmen, 2010: 265 (new name for <tp:taxon-name><tp:taxon-name-part taxon-name-part-type="genus" reg="Takagia">Takagia</tp:taxon-name-part></tp:taxon-name> Negrobov, 1973, not Matsumura, 1942) (as subgenus of <tp:taxon-name><tp:taxon-name-part taxon-name-part-type="genus" reg="Sphyrotarsus">Sphyrotarsus</tp:taxon-name-part></tp:taxon-name> Mik, 1874).</comment></tp:nomenclature-citation></tp:nomenclature-citation-list></tp:nomenclature><tp:treatment-sec sec-type="diagnosis" id="SECID0EG3AE"><title>Diagnosis.</title><p>Medium to huge dolichopodid flies (males body length 3.4–7.6 mm, usually larger in females). Body stout, metallic green, always with pollinosity. Vertex weakly concave; upper occiput slightly concave. Scape with or without dorsal seta; arista subapical or sub-basal. Palpus rather large and loosely applied on proboscis, sometimes elongated, beyond the apex of proboscis in males, and relatively smaller in females. Proboscis bulky. Acr absent; four or six pairs of <abbrev xmlns:xlink="http://www.w3.org/1999/xlink" xlink:title="dorsocentral bristle (s)" id="ABBRID0EM3AE" xlink:type="simple">dc</abbrev>; one or two strong <abbrev xmlns:xlink="http://www.w3.org/1999/xlink" xlink:title="notopleural bristle (s)" id="ABBRID0EQ3AE" xlink:type="simple">npl</abbrev>; scutellum with two strong <abbrev xmlns:xlink="http://www.w3.org/1999/xlink" xlink:title="scutellar bristle(s)" id="ABBRID0EU3AE" xlink:type="simple">sc</abbrev>, sometimes with marginal hairs. Crossvein m-cu longer than final section of 5<sup>th</sup> longitudinal vein. Legs and wings are often modified in males, which are usually the identical characters for groups or species. Abdomen cylindrical, with five visible segments; Sternite I or IV sometimes with produced process, and Sternite V usually split into pair of sclerites in males.</p></tp:treatment-sec></tp:taxon-treatment>
