# Supplementary material for: ﻿Six new species of Diostracus Loew (Diptera, Dolichopodidae) from Tibet
Source: Zookeys. 2023 May 17;1163:1–46. doi: 10.3897/zookeys.1163.101533 (PMC10209835; doi:10.3897/zookeys.1163.101533)
Supplement: XML Treatment for Diostracus acutatus [file zookeys.1163.101533-treatment2.xml]

<!DOCTYPE tp:taxon-treatment
  PUBLIC "-//TaxonX//DTD Taxonomic Treatment Publishing DTD v0 20100105//EN" "tax-treatment-NSO.dtd">
<tp:taxon-treatment xmlns:tp="http://www.plazi.org/taxpub"><tp:treatment-meta><kwd-group><label>Taxon classification</label><kwd>
              <named-content content-type="kingdom">Animalia</named-content>
            </kwd><kwd>
              <named-content content-type="order">Diptera</named-content>
            </kwd><kwd>
              <named-content content-type="family">Dolichopodidae</named-content>
            </kwd></kwd-group><mixed-citation publication-type="journal"><person-group><name><surname>Zhu</surname><given-names>Yajun</given-names></name><name><surname>Tang</surname><given-names>Chufei</given-names></name><name><surname>Yang</surname><given-names>Ding</given-names></name></person-group><article-title>﻿Six new species of <italic><tp:taxon-name><tp:taxon-name-part taxon-name-part-type="genus" reg="Diostracus">Diostracus</tp:taxon-name-part></tp:taxon-name></italic> Loew (<tp:taxon-name><tp:taxon-name-part taxon-name-part-type="order">Diptera</tp:taxon-name-part></tp:taxon-name>, <tp:taxon-name><tp:taxon-name-part taxon-name-part-type="genus" reg="Dolichopodidae">Dolichopodidae</tp:taxon-name-part></tp:taxon-name>) from Tibet</article-title><source>Zookeys</source><day>17</day><month>05</month><year>2023</year><volume>1163</volume><fpage>1</fpage><lpage>46</lpage><pub-id pub-id-type="doi">10.3897/zookeys.1163.101533</pub-id></mixed-citation></tp:treatment-meta><tp:nomenclature><label>﻿</label><tp:taxon-name>
            <object-id xmlns:xlink="http://www.w3.org/1999/xlink" content-type="arpha" xlink:type="simple">EA933270-0073-57E2-AFFD-F4C7AA46E373</object-id>
            <tp:taxon-name-part taxon-name-part-type="genus" reg="Diostracus">Diostracus</tp:taxon-name-part>
            <tp:taxon-name-part taxon-name-part-type="species" reg="acutatus">acutatus</tp:taxon-name-part>
          </tp:taxon-name><tp:taxon-authority>Wang, Wang &amp; Yang, 2015</tp:taxon-authority><xref ref-type="fig" rid="F1">Figs 1</xref><xref ref-type="fig" rid="F2">, 2</xref><xref ref-type="fig" rid="F31">, 31A, B</xref><xref ref-type="fig" rid="F32">, 32A, B</xref><tp:nomenclature-citation-list><tp:nomenclature-citation><tp:taxon-name>
                <tp:taxon-name-part taxon-name-part-type="genus" reg="Diostracus">Diostracus</tp:taxon-name-part>
                <tp:taxon-name-part taxon-name-part-type="species" reg="acutatus">acutatus</tp:taxon-name-part>
              </tp:taxon-name><comment>Wang, Wang &amp; Yang, 2015: 96, figs 1–6.</comment></tp:nomenclature-citation></tp:nomenclature-citation-list></tp:nomenclature><tp:treatment-sec sec-type="material" id="SECID0EKNAG"><title>Material examined.</title><p>China • 3 ♂♂ 6 ♀♀, Tibet, Shigatse, Yatung County; <named-content xmlns:xlink="http://www.w3.org/1999/xlink" content-type="dwc:verbatimCoordinates" xlink:type="simple"><named-content content-type="geo-json" specific-use="{&#34;type&#34;:&#34;Point&#34;,&#34;coordinates&#34;:[89.500000,27.800000]}" id="NCID0ETNAG" xlink:type="simple">27°48'N, 88°90'E</named-content></named-content>; 13 VII. 2018; 2700–3200 m; leg. Yajun Zhu; • 2 ♂♂ 1♀, same data as for preceding; Pamaimang; 14 VII. 2018; ca 3350 m.</p></tp:treatment-sec><tp:treatment-sec sec-type="diagnosis" id="SECID0EYNAG"><title>Diagnosis.</title><p>The species belongs to the <italic><tp:taxon-name><tp:taxon-name-part taxon-name-part-type="genus" reg="Diostracus"/><tp:taxon-name-part taxon-name-part-type="species" reg="fenestratus">fenestratus</tp:taxon-name-part></tp:taxon-name></italic> group, characterized by specialized <abbrev xmlns:xlink="http://www.w3.org/1999/xlink" xlink:title="fore tarsomeres" id="ABBRID0EIOAG" xlink:type="simple">It</abbrev><sub>1</sub> and <abbrev xmlns:xlink="http://www.w3.org/1999/xlink" xlink:title="fore tarsomeres" id="ABBRID0ENOAG" xlink:type="simple">It</abbrev><sub>2</sub> (<abbrev xmlns:xlink="http://www.w3.org/1999/xlink" xlink:title="male secondary sexual characters" id="ABBRID0ESOAG" xlink:type="simple">MSSC</abbrev>). <abbrev xmlns:xlink="http://www.w3.org/1999/xlink" xlink:title="fore tarsomeres" id="ABBRID0EWOAG" xlink:type="simple">It</abbrev><sub>1</sub> distinctly shortened, with a nearly acute apicoventral process; <abbrev xmlns:xlink="http://www.w3.org/1999/xlink" xlink:title="fore tarsomeres" id="ABBRID0E2OAG" xlink:type="simple">It</abbrev><sub>2</sub> basally bent with a short finger-like ventral process near extreme base. Females of <italic><tp:taxon-name><tp:taxon-name-part taxon-name-part-type="genus" reg="Diostracus">D.</tp:taxon-name-part><tp:taxon-name-part taxon-name-part-type="species" reg="acutatus">acutatus</tp:taxon-name-part></tp:taxon-name></italic> are characterized by the apical or subapical antenna, oblique crossvein, m-cu oblique, and brownish trochanters.</p><p><bold>Male</bold> (Fig. <xref ref-type="fig" rid="F1">1A</xref>). Same as description of <xref ref-type="bibr" rid="B8">Wang et al. (2015)</xref>.</p><p><bold>Female</bold> (Fig. <xref ref-type="fig" rid="F1">1B</xref>). Body length 6.0–6.4 mm; wing length 6.9–7.8 mm. Antennal scape with two short dorsal bristles, first flagellomere somewhat prolonged, 1.2 × longer than width, arista apical or subapical, 4.6 × longer than first flagellomere (Fig. <xref ref-type="fig" rid="F31">31A, B</xref>). Proboscis yellowish brown with blackish edge; palpus relatively smaller than males, not reaching apex of proboscis. six <abbrev xmlns:xlink="http://www.w3.org/1999/xlink" xlink:title="dorsocentral bristle (s)" id="ABBRID0EDQAG" xlink:type="simple">dc</abbrev>, anterior four short and weak, 5<sup>th</sup> long and weak. Propleuron with a single pale hair on upper portion, and group of 5–7 long pale hairs on lower portion. Legs black, except trochanters yellowish brown. <abbrev xmlns:xlink="http://www.w3.org/1999/xlink" xlink:title="fore coxa" id="ABBRID0EJQAG" xlink:type="simple">CI</abbrev> without distinctive bristle or hair, but with short pale anterior hairs on lower portion; <abbrev xmlns:xlink="http://www.w3.org/1999/xlink" xlink:title="fore femur" id="ABBRID0ENQAG" xlink:type="simple">FI</abbrev> without distinct bristles; <abbrev xmlns:xlink="http://www.w3.org/1999/xlink" xlink:title="fore tibia" id="ABBRID0ERQAG" xlink:type="simple">TI</abbrev> with an <abbrev xmlns:xlink="http://www.w3.org/1999/xlink" xlink:title="anterodorsal bristle (s)" id="ABBRID0EVQAG" xlink:type="simple">ad</abbrev> at basal 1/4, four <abbrev xmlns:xlink="http://www.w3.org/1999/xlink" xlink:title="posterodorsal bristle(s)" id="ABBRID0EZQAG" xlink:type="simple">pd</abbrev>, apically with one bristle and comb of anterior bristles; <abbrev xmlns:xlink="http://www.w3.org/1999/xlink" xlink:title="mid femur" id="ABBRID0E4QAG" xlink:type="simple">FII</abbrev> with two anterior bristles on apical 1/3; <abbrev xmlns:xlink="http://www.w3.org/1999/xlink" xlink:title="mid tibia" id="ABBRID0EBRAG" xlink:type="simple">TII</abbrev> with three <abbrev xmlns:xlink="http://www.w3.org/1999/xlink" xlink:title="anterodorsal bristle (s)" id="ABBRID0EFRAG" xlink:type="simple">ad</abbrev>, two <abbrev xmlns:xlink="http://www.w3.org/1999/xlink" xlink:title="posterodorsal bristle(s)" id="ABBRID0EJRAG" xlink:type="simple">pd</abbrev>, apically with five bristles; <abbrev xmlns:xlink="http://www.w3.org/1999/xlink" xlink:title="hind femur" id="ABBRID0ENRAG" xlink:type="simple">FIII</abbrev> with three anterior bristles on apical 1/3; <abbrev xmlns:xlink="http://www.w3.org/1999/xlink" xlink:title="hind tibia" id="ABBRID0ERRAG" xlink:type="simple">TIII</abbrev> with four <abbrev xmlns:xlink="http://www.w3.org/1999/xlink" xlink:title="anterodorsal bristle (s)" id="ABBRID0EVRAG" xlink:type="simple">ad</abbrev>, two <abbrev xmlns:xlink="http://www.w3.org/1999/xlink" xlink:title="posterodorsal bristle(s)" id="ABBRID0EZRAG" xlink:type="simple">pd</abbrev>, 4–6 weak v, apically with two bristles. Wing (Fig. <xref ref-type="fig" rid="F32">32A, B</xref>): m-cu somewhat curved, forming right angle with CuA<sub>1</sub>. Halter yellow.</p><fig id="F1" position="float" orientation="portrait"><object-id xmlns:xlink="http://www.w3.org/1999/xlink" content-type="doi" xlink:type="simple">10.3897/zookeys.1163.101533.figure1</object-id><object-id xmlns:xlink="http://www.w3.org/1999/xlink" content-type="arpha" xlink:type="simple">235B3956-2591-5BB0-AD64-FFC77BA18572</object-id><label>Figure 1.</label><caption><p><italic><tp:taxon-name><tp:taxon-name-part taxon-name-part-type="genus" reg="Diostracus">Diostracus</tp:taxon-name-part><tp:taxon-name-part taxon-name-part-type="species" reg="acutatus">acutatus</tp:taxon-name-part></tp:taxon-name></italic><bold>A</bold> male; lateral view <bold>B</bold> female, lateral view. Scale bars: 1 mm.</p></caption><graphic xmlns:xlink="http://www.w3.org/1999/xlink" xlink:href="zookeys-1163-001_article-101533__-g001.jpg" position="float" orientation="portrait" xlink:type="simple" id="oo_851319.jpg"><uri content-type="original_file" xlink:type="simple">https://binary.pensoft.net/fig/851319</uri></graphic></fig><p><bold><italic>Female terminalia</italic></bold> (Fig. <xref ref-type="fig" rid="F2">2</xref>): Abdominal tergite VIII split into pair of sclerites; epiproct split into pair of triangular hemitergites, apically with row of seven strong curved spines; dorsal lobes of cercus rounded in lateral view, with yellow bristles; ventral lobes of cercus membranous.</p><fig id="F2" position="float" orientation="portrait"><object-id xmlns:xlink="http://www.w3.org/1999/xlink" content-type="doi" xlink:type="simple">10.3897/zookeys.1163.101533.figure2</object-id><object-id xmlns:xlink="http://www.w3.org/1999/xlink" content-type="arpha" xlink:type="simple">278A5E4A-BAB2-5DE3-B49A-5AD7E49622DF</object-id><label>Figure 2.</label><caption><p><italic><tp:taxon-name><tp:taxon-name-part taxon-name-part-type="genus" reg="Diostracus">D.</tp:taxon-name-part><tp:taxon-name-part taxon-name-part-type="species" reg="acutatus">acutatus</tp:taxon-name-part></tp:taxon-name></italic> female, abdomen <bold>A</bold> dorsal view <bold>B</bold> lateral view <bold>C</bold> ventral view. Scale bar: 1 mm.</p></caption><graphic xmlns:xlink="http://www.w3.org/1999/xlink" xlink:href="zookeys-1163-001_article-101533__-g002.jpg" position="float" orientation="portrait" xlink:type="simple" id="oo_851320.jpg"><uri content-type="original_file" xlink:type="simple">https://binary.pensoft.net/fig/851320</uri></graphic></fig></tp:treatment-sec><tp:treatment-sec sec-type="remarks" id="SECID0EIUAG"><title>Remarks.</title><p><italic><tp:taxon-name><tp:taxon-name-part taxon-name-part-type="genus" reg="Diostracus">Diostracus</tp:taxon-name-part><tp:taxon-name-part taxon-name-part-type="species" reg="acutatus">acutatus</tp:taxon-name-part></tp:taxon-name></italic> is similar to <italic><tp:taxon-name><tp:taxon-name-part taxon-name-part-type="genus" reg="Diostracus">D.</tp:taxon-name-part><tp:taxon-name-part taxon-name-part-type="species" reg="nishidai">nishidai</tp:taxon-name-part></tp:taxon-name></italic> Saigusa, in that they both have acute apico-ventral corners of <abbrev xmlns:xlink="http://www.w3.org/1999/xlink" xlink:title="fore tarsomeres" id="ABBRID0EEVAG" xlink:type="simple">It</abbrev><sub>1</sub> and <abbrev xmlns:xlink="http://www.w3.org/1999/xlink" xlink:title="fore tarsomeres" id="ABBRID0EJVAG" xlink:type="simple">It</abbrev><sub>2</sub> and the shapes of wings and the appendages on abdominal sternite IV are nearly identical. But for males, they are different in the shapes of the main lobe of surstylus, and the apicoventral corner of <abbrev xmlns:xlink="http://www.w3.org/1999/xlink" xlink:title="fore tarsomeres" id="ABBRID0EOVAG" xlink:type="simple">It</abbrev><sub>1</sub> in <italic><tp:taxon-name><tp:taxon-name-part taxon-name-part-type="genus" reg="Diostracus">D.</tp:taxon-name-part><tp:taxon-name-part taxon-name-part-type="species" reg="acutatus">acutatus</tp:taxon-name-part></tp:taxon-name></italic> is sharper.</p></tp:treatment-sec><tp:treatment-sec><!--Section generated to contain objects referenced in tp:taxon-treatment.--><fig id="F31" position="float" orientation="portrait"><object-id xmlns:xlink="http://www.w3.org/1999/xlink" content-type="doi" xlink:type="simple">10.3897/zookeys.1163.101533.figure31</object-id><object-id xmlns:xlink="http://www.w3.org/1999/xlink" content-type="arpha" xlink:type="simple">9785FA9E-07A5-51D5-A19C-42F3A0D05815</object-id><label>Figure 31.</label><caption><p>Female antenna, lateral view <bold>A</bold><italic><tp:taxon-name><tp:taxon-name-part taxon-name-part-type="genus" reg="Diostracus">D.</tp:taxon-name-part><tp:taxon-name-part taxon-name-part-type="species" reg="acutatus">acutatus</tp:taxon-name-part></tp:taxon-name></italic>, show apical arista <bold>B</bold><italic><tp:taxon-name><tp:taxon-name-part taxon-name-part-type="genus" reg="Diostracus">D.</tp:taxon-name-part><tp:taxon-name-part taxon-name-part-type="species" reg="acutatus">acutatus</tp:taxon-name-part></tp:taxon-name></italic>, show subapical arista <bold>C</bold><italic><tp:taxon-name><tp:taxon-name-part taxon-name-part-type="genus" reg="Diostracus">D.</tp:taxon-name-part><tp:taxon-name-part taxon-name-part-type="species" reg="fasciculatus">fasciculatus</tp:taxon-name-part></tp:taxon-name></italic><bold>D</bold><italic><tp:taxon-name><tp:taxon-name-part taxon-name-part-type="genus" reg="Diostracus">D.</tp:taxon-name-part><tp:taxon-name-part taxon-name-part-type="species" reg="polytrichus">polytrichus</tp:taxon-name-part></tp:taxon-name></italic><bold>E</bold><italic><tp:taxon-name><tp:taxon-name-part taxon-name-part-type="genus" reg="Diostracus">D.</tp:taxon-name-part><tp:taxon-name-part taxon-name-part-type="species" reg="translucidus">translucidus</tp:taxon-name-part></tp:taxon-name></italic>. Scale bars: 1 mm.</p></caption><graphic xmlns:xlink="http://www.w3.org/1999/xlink" xlink:href="zookeys-1163-001_article-101533__-g031.jpg" position="float" orientation="portrait" xlink:type="simple" id="oo_851349.jpg"><uri content-type="original_file" xlink:type="simple">https://binary.pensoft.net/fig/851349</uri></graphic></fig><fig id="F32" position="float" orientation="portrait"><object-id xmlns:xlink="http://www.w3.org/1999/xlink" content-type="doi" xlink:type="simple">10.3897/zookeys.1163.101533.figure32</object-id><object-id xmlns:xlink="http://www.w3.org/1999/xlink" content-type="arpha" xlink:type="simple">560C1F22-11D9-5111-BA92-CC171E2919A9</object-id><label>Figure 32.</label><caption><p>Apex of female wing <bold>A, B</bold><italic><tp:taxon-name><tp:taxon-name-part taxon-name-part-type="genus" reg="Diostracus">D.</tp:taxon-name-part><tp:taxon-name-part taxon-name-part-type="species" reg="acutatus">acutatus</tp:taxon-name-part></tp:taxon-name></italic><bold>C</bold><italic><tp:taxon-name><tp:taxon-name-part taxon-name-part-type="genus" reg="Diostracus">D.</tp:taxon-name-part><tp:taxon-name-part taxon-name-part-type="species" reg="fasciculatus">fasciculatus</tp:taxon-name-part></tp:taxon-name></italic><bold>D</bold><italic><tp:taxon-name><tp:taxon-name-part taxon-name-part-type="genus" reg="Diostracus">D.</tp:taxon-name-part><tp:taxon-name-part taxon-name-part-type="species" reg="translucidus">translucidus</tp:taxon-name-part></tp:taxon-name></italic><bold>E</bold><italic><tp:taxon-name><tp:taxon-name-part taxon-name-part-type="genus" reg="Diostracus">D.</tp:taxon-name-part><tp:taxon-name-part taxon-name-part-type="species" reg="polytrichus">polytrichus</tp:taxon-name-part></tp:taxon-name></italic>. Scale bar: 1 mm.</p></caption><graphic xmlns:xlink="http://www.w3.org/1999/xlink" xlink:href="zookeys-1163-001_article-101533__-g032.jpg" position="float" orientation="portrait" xlink:type="simple" id="oo_851350.jpg"><uri content-type="original_file" xlink:type="simple">https://binary.pensoft.net/fig/851350</uri></graphic></fig></tp:treatment-sec><ref-list><ref id="B8"><mixed-citation xmlns:xlink="http://www.w3.org/1999/xlink" xlink:type="simple"><person-group><name name-style="western"><surname>Wang</surname><given-names>N</given-names></name><name name-style="western"><surname>Wang</surname><given-names>B</given-names></name><name name-style="western"><surname>Yang</surname><given-names>D</given-names></name></person-group> (<year>2015</year>) <article-title>Two new species of the genus <italic><tp:taxon-name><tp:taxon-name-part taxon-name-part-type="genus">Diostracus</tp:taxon-name-part></tp:taxon-name></italic> Loew from Tibet, with a key to the Himalayan fauna (<italic><tp:taxon-name><tp:taxon-name-part taxon-name-part-type="order">Diptera</tp:taxon-name-part></tp:taxon-name></italic>, <italic><tp:taxon-name><tp:taxon-name-part taxon-name-part-type="genus">Dolichopodidae</tp:taxon-name-part></tp:taxon-name></italic>).</article-title><source>ZooKeys</source><volume>488</volume>: <fpage>91</fpage>–<lpage>104</lpage>. <ext-link xlink:href="10.3897/zookeys.488.8919" ext-link-type="doi" xlink:type="simple">https://doi.org/10.3897/zookeys.488.8919</ext-link></mixed-citation></ref></ref-list></tp:taxon-treatment>
