# Supplementary material for: ﻿Six new species of Diostracus Loew (Diptera, Dolichopodidae) from Tibet
Source: Zookeys. 2023 May 17;1163:1–46. doi: 10.3897/zookeys.1163.101533 (PMC10209835; doi:10.3897/zookeys.1163.101533)
Supplement: XML Treatment for Diostracus concavus [file zookeys.1163.101533-treatment3.xml]

<!DOCTYPE tp:taxon-treatment
  PUBLIC "-//TaxonX//DTD Taxonomic Treatment Publishing DTD v0 20100105//EN" "tax-treatment-NSO.dtd">
<tp:taxon-treatment xmlns:tp="http://www.plazi.org/taxpub"><tp:treatment-meta><kwd-group><label>Taxon classification</label><kwd>
              <named-content content-type="kingdom">Animalia</named-content>
            </kwd><kwd>
              <named-content content-type="order">Diptera</named-content>
            </kwd><kwd>
              <named-content content-type="family">Dolichopodidae</named-content>
            </kwd></kwd-group><mixed-citation publication-type="journal"><person-group><name><surname>Zhu</surname><given-names>Yajun</given-names></name><name><surname>Tang</surname><given-names>Chufei</given-names></name><name><surname>Yang</surname><given-names>Ding</given-names></name></person-group><article-title>﻿Six new species of <italic><tp:taxon-name><tp:taxon-name-part taxon-name-part-type="genus" reg="Diostracus">Diostracus</tp:taxon-name-part></tp:taxon-name></italic> Loew (<tp:taxon-name><tp:taxon-name-part taxon-name-part-type="order">Diptera</tp:taxon-name-part></tp:taxon-name>, <tp:taxon-name><tp:taxon-name-part taxon-name-part-type="genus" reg="Dolichopodidae">Dolichopodidae</tp:taxon-name-part></tp:taxon-name>) from Tibet</article-title><source>Zookeys</source><day>17</day><month>05</month><year>2023</year><volume>1163</volume><fpage>1</fpage><lpage>46</lpage><pub-id pub-id-type="doi">10.3897/zookeys.1163.101533</pub-id></mixed-citation></tp:treatment-meta><tp:nomenclature><label>﻿</label><tp:taxon-name>
            <object-id xmlns:xlink="http://www.w3.org/1999/xlink" content-type="arpha" xlink:type="simple">426B2DFC-6A54-5C9B-BA7B-F06E961436F1</object-id>
            <tp:taxon-name-part taxon-name-part-type="genus" reg="Diostracus">Diostracus</tp:taxon-name-part>
            <tp:taxon-name-part taxon-name-part-type="species" reg="concavus">concavus</tp:taxon-name-part>
            <object-id xmlns:xlink="http://www.w3.org/1999/xlink" content-type="zoobank" xlink:type="simple">https://zoobank.org/916C3BDC-2FA0-4862-807F-B799C54D4A06</object-id>
          </tp:taxon-name><tp:taxon-status xmlns:xlink="http://www.w3.org/1999/xlink" xlink:type="simple">sp. nov.</tp:taxon-status><xref ref-type="fig" rid="F3">Figs 3</xref><xref ref-type="fig" rid="F4">, 4</xref><xref ref-type="fig" rid="F5">, 5</xref><xref ref-type="fig" rid="F6">, 6</xref></tp:nomenclature><tp:treatment-sec sec-type="type material" id="SECID0EXXAG"><title>Type material.</title><p><bold><italic>Holotype</italic></bold>: China • ♂, Tibet, Nyingchi, Bomi, Gagela Mountain, 3026 m, 2013. VII. 13, leg. Xiaoyan Liu.</p></tp:treatment-sec><tp:treatment-sec sec-type="diagnosis" id="SECID0ECYAG"><title>Diagnosis.</title><p><abbrev xmlns:xlink="http://www.w3.org/1999/xlink" xlink:title="male secondary sexual characters" id="ABBRID0EIYAG" xlink:type="simple">MSSC</abbrev>: first flagellomere 1.5 × longer than wide; propleuron with group of seven long pale hairs on upper portion and group of ~ 20 long pale hairs on lower portion; <abbrev xmlns:xlink="http://www.w3.org/1999/xlink" xlink:title="fore tarsomeres" id="ABBRID0EMYAG" xlink:type="simple">It</abbrev><sub>1</sub> shortened and expanded, concave ventrally, forming a hollow with an expanded <abbrev xmlns:xlink="http://www.w3.org/1999/xlink" xlink:title="fore tarsomeres" id="ABBRID0ERYAG" xlink:type="simple">It</abbrev><sub>2</sub>. Wing (Fig. <xref ref-type="fig" rid="F4">4B</xref>) hyaline, m-cu acutely and deeply arched to vein M<sub>1</sub>, forming an ‘h’-shaped hairpin with a slender jet-black mark inside.</p></tp:treatment-sec><tp:treatment-sec sec-type="description" id="SECID0E3YAG"><title>Description.</title><p><bold>Male</bold> (Fig. <xref ref-type="fig" rid="F3">3</xref>). Body length 5.7 mm; wing length 6.8 mm.</p><fig id="F3" position="float" orientation="portrait"><object-id xmlns:xlink="http://www.w3.org/1999/xlink" content-type="doi" xlink:type="simple">10.3897/zookeys.1163.101533.figure3</object-id><object-id xmlns:xlink="http://www.w3.org/1999/xlink" content-type="arpha" xlink:type="simple">A34CAE81-51E7-5024-BF56-84BDE7FCEEE3</object-id><label>Figure 3.</label><caption><p><italic><tp:taxon-name><tp:taxon-name-part taxon-name-part-type="genus" reg="Diostracus">D.</tp:taxon-name-part><tp:taxon-name-part taxon-name-part-type="species" reg="concavus">concavus</tp:taxon-name-part></tp:taxon-name></italic>, male; lateral view. Scale bar: 1 mm.</p></caption><graphic xmlns:xlink="http://www.w3.org/1999/xlink" xlink:href="zookeys-1163-001_article-101533__-g003.jpg" position="float" orientation="portrait" xlink:type="simple" id="oo_851321.jpg"><uri content-type="original_file" xlink:type="simple">https://binary.pensoft.net/fig/851321</uri></graphic></fig><p><bold><italic>Head</italic></bold> (Fig. <xref ref-type="fig" rid="F4">4A</xref>) dark metallic green with pale gray pollinosity. Eyes separated; face widened towards clypeus. Hairs and bristles on head black; lower postocular bristles including posteroventral hairs pale. Ocellar tubercle distinct, with pair of strong <abbrev xmlns:xlink="http://www.w3.org/1999/xlink" xlink:title="ocellar bristle(s)" id="ABBRID0EL1AG" xlink:type="simple">oc</abbrev>, without posterior hairs; <abbrev xmlns:xlink="http://www.w3.org/1999/xlink" xlink:title="vertical bristle(s)" id="ABBRID0EP1AG" xlink:type="simple">vt</abbrev> short, 0.7 × as long as <abbrev xmlns:xlink="http://www.w3.org/1999/xlink" xlink:title="ocellar bristle(s)" id="ABBRID0ET1AG" xlink:type="simple">oc</abbrev>, nearly as long as <abbrev xmlns:xlink="http://www.w3.org/1999/xlink" xlink:title="postrovertical bristle (s)" id="ABBRID0EX1AG" xlink:type="simple">pvt</abbrev>. Antenna black; scape without dorsal bristle; first flagellomere subtriangular, 1.5 × longer than wide; arista subapical, 5.2 × as long as first flagellomere, nearly bare. Proboscis blackish with pale hairs; palpus lobate, 3 × as long as broad, blackish with a purple luster, without distinctive bristle.</p><fig id="F4" position="float" orientation="portrait"><object-id xmlns:xlink="http://www.w3.org/1999/xlink" content-type="doi" xlink:type="simple">10.3897/zookeys.1163.101533.figure4</object-id><object-id xmlns:xlink="http://www.w3.org/1999/xlink" content-type="arpha" xlink:type="simple">918CCB49-0651-5735-A944-F2E5F27752D7</object-id><label>Figure 4.</label><caption><p><italic><tp:taxon-name><tp:taxon-name-part taxon-name-part-type="genus" reg="Diostracus">D.</tp:taxon-name-part><tp:taxon-name-part taxon-name-part-type="species" reg="concavus">concavus</tp:taxon-name-part></tp:taxon-name></italic> male <bold>A</bold> head, lateral view <bold>B</bold> apex of wing <bold>C</bold> apex of <abbrev xmlns:xlink="http://www.w3.org/1999/xlink" xlink:title="fore tibia" id="ABBRID0EU2AG" xlink:type="simple">TI</abbrev> and <abbrev xmlns:xlink="http://www.w3.org/1999/xlink" xlink:title="fore tarsomeres" id="ABBRID0EY2AG" xlink:type="simple">It</abbrev><sub>1-2</sub>, posterior view <bold>D</bold> apex of <abbrev xmlns:xlink="http://www.w3.org/1999/xlink" xlink:title="fore femur" id="ABBRID0E62AG" xlink:type="simple">FI</abbrev><abbrev xmlns:xlink="http://www.w3.org/1999/xlink" xlink:title="fore tibia" id="ABBRID0ED3AG" xlink:type="simple">TI</abbrev> and <abbrev xmlns:xlink="http://www.w3.org/1999/xlink" xlink:title="fore tarsomeres" id="ABBRID0EH3AG" xlink:type="simple">It</abbrev><sub>1-2</sub>, anterior view. Scale bars: 1 mm.</p></caption><graphic xmlns:xlink="http://www.w3.org/1999/xlink" xlink:href="zookeys-1163-001_article-101533__-g004.jpg" position="float" orientation="portrait" xlink:type="simple" id="oo_851322.jpg"><uri content-type="original_file" xlink:type="simple">https://binary.pensoft.net/fig/851322</uri></graphic></fig><p><bold><italic>Thorax</italic></bold> dark metallic green with pale gray pollinosity. Hairs and bristles on thorax black; six mostly hair-like <abbrev xmlns:xlink="http://www.w3.org/1999/xlink" xlink:title="dorsocentral bristle (s)" id="ABBRID0EY3AG" xlink:type="simple">dc</abbrev> except posterior most one <abbrev xmlns:xlink="http://www.w3.org/1999/xlink" xlink:title="dorsocentral bristle (s)" id="ABBRID0E33AG" xlink:type="simple">dc</abbrev> longest and thick; <abbrev xmlns:xlink="http://www.w3.org/1999/xlink" xlink:title="acrostichal" id="ABBRID0EA4AG" xlink:type="simple">acr</abbrev> absent; two h, one <abbrev xmlns:xlink="http://www.w3.org/1999/xlink" xlink:title="postohumeral bristle" id="ABBRID0EE4AG" xlink:type="simple">ph</abbrev>, two <abbrev xmlns:xlink="http://www.w3.org/1999/xlink" xlink:title="notopleural bristle (s)" id="ABBRID0EI4AG" xlink:type="simple">npl</abbrev>, one <abbrev xmlns:xlink="http://www.w3.org/1999/xlink" xlink:title="supraalar bristle" id="ABBRID0EM4AG" xlink:type="simple">sa</abbrev>, one <abbrev xmlns:xlink="http://www.w3.org/1999/xlink" xlink:title="postosupraalar bristle" id="ABBRID0EQ4AG" xlink:type="simple">psa</abbrev>; scutellum with pair of long <abbrev xmlns:xlink="http://www.w3.org/1999/xlink" xlink:title="scutellar bristle(s)" id="ABBRID0EU4AG" xlink:type="simple">sc</abbrev>. Propleuron with group of seven long pale hairs on upper portion and group of nearly 20 long pale hairs on lower portion.</p><p><bold><italic>Legs</italic></bold> nearly entirely black except fore trochanter dark yellow; claws well developed, empodium and pulvilli reduced. Hairs and bristles on legs black except those on coxae pale. <abbrev xmlns:xlink="http://www.w3.org/1999/xlink" xlink:title="fore coxa" id="ABBRID0E64AG" xlink:type="simple">CI</abbrev> with cluster of anterior dense, erect, long, pale hairs on apical 1/4 (nearly as long as <abbrev xmlns:xlink="http://www.w3.org/1999/xlink" xlink:title="fore coxa" id="ABBRID0ED5AG" xlink:type="simple">CI</abbrev>) and comb of pale hairs along anterior margin; <abbrev xmlns:xlink="http://www.w3.org/1999/xlink" xlink:title="mid coxa" id="ABBRID0EH5AG" xlink:type="simple">CII</abbrev> and <abbrev xmlns:xlink="http://www.w3.org/1999/xlink" xlink:title="hind coxa" id="ABBRID0EL5AG" xlink:type="simple">CIII</abbrev> nearly bare. Fore trochanter with rows of tiny ventral spines and a hook-like posterior process. <abbrev xmlns:xlink="http://www.w3.org/1999/xlink" xlink:title="fore femur" id="ABBRID0EP5AG" xlink:type="simple">FI</abbrev> distinctly thickened, with cluster of four or five erect ventral bristles at extreme base; <abbrev xmlns:xlink="http://www.w3.org/1999/xlink" xlink:title="fore tibia" id="ABBRID0ET5AG" xlink:type="simple">TI</abbrev> distinctly thickened, weakly curved, with 3 <abbrev xmlns:xlink="http://www.w3.org/1999/xlink" xlink:title="anterodorsal bristle (s)" id="ABBRID0EX5AG" xlink:type="simple">ad</abbrev>, two <abbrev xmlns:xlink="http://www.w3.org/1999/xlink" xlink:title="posterodorsal bristle(s)" id="ABBRID0E25AG" xlink:type="simple">pd</abbrev>, row of six long <abbrev xmlns:xlink="http://www.w3.org/1999/xlink" xlink:title="postoventral bristle(s)" id="ABBRID0E65AG" xlink:type="simple">pv</abbrev> on apical 1/4; <abbrev xmlns:xlink="http://www.w3.org/1999/xlink" xlink:title="fore tarsomeres" id="ABBRID0ED6AG" xlink:type="simple">It</abbrev><sub>1</sub> shortened and expanded, concave ventrally, forming a hollow with expanded <abbrev xmlns:xlink="http://www.w3.org/1999/xlink" xlink:title="fore tarsomeres" id="ABBRID0EI6AG" xlink:type="simple">It</abbrev><sub>2</sub>, anterior margin expanded into two dentiform lobes with row of four or five bristles, ventral margin expanded into a lobe at base (corresponding to the lobe of <abbrev xmlns:xlink="http://www.w3.org/1999/xlink" xlink:title="fore tarsomeres" id="ABBRID0EN6AG" xlink:type="simple">It</abbrev><sub>2</sub>), with a subapical <abbrev xmlns:xlink="http://www.w3.org/1999/xlink" xlink:title="postoventral bristle(s)" id="ABBRID0ES6AG" xlink:type="simple">pv</abbrev> (Fig. <xref ref-type="fig" rid="F4">4C, D</xref>); basal half of <abbrev xmlns:xlink="http://www.w3.org/1999/xlink" xlink:title="fore tarsomeres" id="ABBRID0E16AG" xlink:type="simple">It</abbrev><sub>2</sub> expanded and concave ventrally, anterior margin expanded into a pale dentiform lobate and a rectangular lobate, posterior ventral margin expanded into a finger-like lobe at extreme base, apical half with rows of erect ventral bristles, apical half of <abbrev xmlns:xlink="http://www.w3.org/1999/xlink" xlink:title="fore tarsomeres" id="ABBRID0E66AG" xlink:type="simple">It</abbrev><sub>2</sub>, <abbrev xmlns:xlink="http://www.w3.org/1999/xlink" xlink:title="fore tarsomeres" id="ABBRID0EEABG" xlink:type="simple">It</abbrev><sub>3–5</sub> with a ventral suture. <abbrev xmlns:xlink="http://www.w3.org/1999/xlink" xlink:title="mid femur" id="ABBRID0EJABG" xlink:type="simple">FII</abbrev> somewhat flattened laterally, with three <abbrev xmlns:xlink="http://www.w3.org/1999/xlink" xlink:title="anterodorsal bristle (s)" id="ABBRID0ENABG" xlink:type="simple">ad</abbrev> on apical 1/3; <abbrev xmlns:xlink="http://www.w3.org/1999/xlink" xlink:title="mid tibia" id="ABBRID0ERABG" xlink:type="simple">TII</abbrev> with three weak <abbrev xmlns:xlink="http://www.w3.org/1999/xlink" xlink:title="anterodorsal bristle (s)" id="ABBRID0EVABG" xlink:type="simple">ad</abbrev>, three weak <abbrev xmlns:xlink="http://www.w3.org/1999/xlink" xlink:title="posterodorsal bristle(s)" id="ABBRID0EZABG" xlink:type="simple">pd</abbrev>, apical 1/5 with two rows of long pale anteroventral hairs (longest ones nearly as long as 1/4 of <abbrev xmlns:xlink="http://www.w3.org/1999/xlink" xlink:title="mid tibia" id="ABBRID0E4ABG" xlink:type="simple">TII</abbrev>) and row of erect short <abbrev xmlns:xlink="http://www.w3.org/1999/xlink" xlink:title="postoventral bristle(s)" id="ABBRID0EBBBG" xlink:type="simple">pv</abbrev> (nearly as long as <abbrev xmlns:xlink="http://www.w3.org/1999/xlink" xlink:title="mid tibia" id="ABBRID0EFBBG" xlink:type="simple">TII</abbrev> depth), and row of long pale posteroventral hairs along whole length (nearly as long as <abbrev xmlns:xlink="http://www.w3.org/1999/xlink" xlink:title="mid femur" id="ABBRID0EJBBG" xlink:type="simple">FII</abbrev> depth), apically with three long bristles. <abbrev xmlns:xlink="http://www.w3.org/1999/xlink" xlink:title="hind femur" id="ABBRID0ENBBG" xlink:type="simple">FIII</abbrev> with an anterior bristle and two curved <abbrev xmlns:xlink="http://www.w3.org/1999/xlink" xlink:title="anteroventral bristle (s)" id="ABBRID0ERBBG" xlink:type="simple">av</abbrev> subapically; <abbrev xmlns:xlink="http://www.w3.org/1999/xlink" xlink:title="hind tibia" id="ABBRID0EVBBG" xlink:type="simple">TIII</abbrev> with four <abbrev xmlns:xlink="http://www.w3.org/1999/xlink" xlink:title="anterodorsal bristle (s)" id="ABBRID0EZBBG" xlink:type="simple">ad</abbrev> and four <abbrev xmlns:xlink="http://www.w3.org/1999/xlink" xlink:title="posterodorsal bristle(s)" id="ABBRID0E4BBG" xlink:type="simple">pd</abbrev>, apically with two strong long bristles. Relative lengths of tibia and five tarsomeres: <abbrev xmlns:xlink="http://www.w3.org/1999/xlink" xlink:title="fore leg" id="ABBRID0EBCBG" xlink:type="simple">LI</abbrev> 5.0: 0.7: 2.5: 2.0: 1.0: 1.3; LII 9.0: 6.1: 2.2: 1.3: 0.7: 1.0; LIII 10.3: 5.2: 3.0: 1.5: 0.7: 1.0.</p><p><bold><italic>Wing</italic></bold> (Fig. <xref ref-type="fig" rid="F4">4B</xref>) hyaline, indistinctly tinged grayish; veins dark brown; crossvein m-cu not elongated, acutely and deeply arched to vein M<sub>1</sub>, forming a ‘h’-shaped curve with M<sub>1</sub>, with a slender jet-black brand inside hairpin curve; posterior margin somewhat prolonged along vein CuA<sub>1</sub>. Squama brown with brown hairs. Halter pale (somewhat faded).</p><p><bold><italic>Abdomen</italic></bold> nearly as long as head and thorax combined, dark metallic green with pale gray pollinosity. Abdomen with pale pubescence. Sternite IV medially with an obtuse anterior process and a tubercle bearing bundle of brown bristles, each latero-posterior corner with a tubercle bearing bundle of brown bristles (Figs <xref ref-type="fig" rid="F5">5A</xref>, <xref ref-type="fig" rid="F6">6A</xref>). Sternite V split into pair of sclerites, each sclerite ginkgo leaf-like in shape (Figs <xref ref-type="fig" rid="F5">5A</xref>, <xref ref-type="fig" rid="F6">6A</xref>).</p><fig id="F5" position="float" orientation="portrait"><object-id xmlns:xlink="http://www.w3.org/1999/xlink" content-type="doi" xlink:type="simple">10.3897/zookeys.1163.101533.figure5</object-id><object-id xmlns:xlink="http://www.w3.org/1999/xlink" content-type="arpha" xlink:type="simple">881C8E60-7307-50A0-B4EB-44C2F7DA240A</object-id><label>Figure 5.</label><caption><p><italic><tp:taxon-name><tp:taxon-name-part taxon-name-part-type="genus" reg="Diostracus">D.</tp:taxon-name-part><tp:taxon-name-part taxon-name-part-type="species" reg="concavus">concavus</tp:taxon-name-part></tp:taxon-name></italic> male <bold>A</bold> abdominal Sternite IV and V, male genitalia removed, ventral view <bold>B</bold> male genitalia, lateral view <bold>C</bold> male genitalia, ventral view. Scale bar: 1 mm.</p></caption><graphic xmlns:xlink="http://www.w3.org/1999/xlink" xlink:href="zookeys-1163-001_article-101533__-g005.jpg" position="float" orientation="portrait" xlink:type="simple" id="oo_851323.jpg"><uri content-type="original_file" xlink:type="simple">https://binary.pensoft.net/fig/851323</uri></graphic></fig><fig id="F6" position="float" orientation="portrait"><object-id xmlns:xlink="http://www.w3.org/1999/xlink" content-type="doi" xlink:type="simple">10.3897/zookeys.1163.101533.figure6</object-id><object-id xmlns:xlink="http://www.w3.org/1999/xlink" content-type="arpha" xlink:type="simple">18F8F3EA-B188-58FC-86D5-0D0A82B5C9EF</object-id><label>Figure 6.</label><caption><p><italic><tp:taxon-name><tp:taxon-name-part taxon-name-part-type="genus" reg="Diostracus">D.</tp:taxon-name-part><tp:taxon-name-part taxon-name-part-type="species" reg="concavus">concavus</tp:taxon-name-part></tp:taxon-name></italic> male <bold>A</bold> abdominal Sternite IV and V, male genitalia removed, ventral view <bold>B</bold> male genitalia, lateral view <bold>C</bold> male genitalia, ventral view. Scale bar: 1 mm.</p></caption><graphic xmlns:xlink="http://www.w3.org/1999/xlink" xlink:href="zookeys-1163-001_article-101533__-g006.jpg" position="float" orientation="portrait" xlink:type="simple" id="oo_851324.jpg"><uri content-type="original_file" xlink:type="simple">https://binary.pensoft.net/fig/851324</uri></graphic></fig><p><bold><italic>Male genitalia</italic></bold> (Figs <xref ref-type="fig" rid="F5">5B, C</xref>, <xref ref-type="fig" rid="F6">6B, C</xref>): Epandrium slightly longer than wide. Epandrial lobe long, wavy, band-like, with an acute basal process, a short bristle at tip. Surstylus thick, lamellated, with two short spines. Hypandrium short thick, apically with a shallow, V-shaped apical incision. Cercus rather short (1/3 as long as epandrium), spoon-shaped, with dark yellow hairs on outer surface, apical one long (nearly as long as cercus), and subapically with group of dense erect dark yellow bristles on inner surface.</p><p><bold>Female</bold>. Unknown.</p></tp:treatment-sec><tp:treatment-sec sec-type="distribution" id="SECID0E3FBG"><title>Distribution.</title><p>China (Tibet).</p></tp:treatment-sec><tp:treatment-sec sec-type="remarks" id="SECID0EBGBG"><title>Remarks.</title><p>The new species belongs to the <italic><tp:taxon-name><tp:taxon-name-part taxon-name-part-type="genus" reg="Diostracus"/><tp:taxon-name-part taxon-name-part-type="species" reg="flexus">flexus</tp:taxon-name-part></tp:taxon-name></italic> subgroup of <italic><tp:taxon-name><tp:taxon-name-part taxon-name-part-type="genus" reg="Diostracus">D.</tp:taxon-name-part><tp:taxon-name-part taxon-name-part-type="species" reg="fenestratus">fenestratus</tp:taxon-name-part></tp:taxon-name></italic> group. This new species has wing characteristics similar to that of <italic><tp:taxon-name><tp:taxon-name-part taxon-name-part-type="genus" reg="Diostracus">D.</tp:taxon-name-part><tp:taxon-name-part taxon-name-part-type="species" reg="strenus">strenus</tp:taxon-name-part></tp:taxon-name></italic> sp. nov., but the latter can be separated from <italic><tp:taxon-name><tp:taxon-name-part taxon-name-part-type="genus" reg="Diostracus">D.</tp:taxon-name-part><tp:taxon-name-part taxon-name-part-type="species" reg="concavus">concavus</tp:taxon-name-part></tp:taxon-name></italic> by <abbrev xmlns:xlink="http://www.w3.org/1999/xlink" xlink:title="fore tarsomeres" id="ABBRID0ESHBG" xlink:type="simple">It</abbrev><sub>3–5</sub>, which is normal and has no ventral suture (<abbrev xmlns:xlink="http://www.w3.org/1999/xlink" xlink:title="male secondary sexual characters" id="ABBRID0EXHBG" xlink:type="simple">MSSC</abbrev>).</p></tp:treatment-sec><tp:treatment-sec sec-type="etymology" id="SECID0E2HBG"><title>Etymology.</title><p>New species name refers to the concave <abbrev xmlns:xlink="http://www.w3.org/1999/xlink" xlink:title="fore tarsomeres" id="ABBRID0EBIBG" xlink:type="simple">It</abbrev><sub>1</sub> of males.</p></tp:treatment-sec></tp:taxon-treatment>
