# Supplementary material for: ﻿Six new species of Diostracus Loew (Diptera, Dolichopodidae) from Tibet
Source: Zookeys. 2023 May 17;1163:1–46. doi: 10.3897/zookeys.1163.101533 (PMC10209835; doi:10.3897/zookeys.1163.101533)
Supplement: XML Treatment for Diostracus fasciculatus [file zookeys.1163.101533-treatment4.xml]

<!DOCTYPE tp:taxon-treatment
  PUBLIC "-//TaxonX//DTD Taxonomic Treatment Publishing DTD v0 20100105//EN" "tax-treatment-NSO.dtd">
<tp:taxon-treatment xmlns:tp="http://www.plazi.org/taxpub"><tp:treatment-meta><kwd-group><label>Taxon classification</label><kwd>
              <named-content content-type="kingdom">Animalia</named-content>
            </kwd><kwd>
              <named-content content-type="order">Diptera</named-content>
            </kwd><kwd>
              <named-content content-type="family">Dolichopodidae</named-content>
            </kwd></kwd-group><mixed-citation publication-type="journal"><person-group><name><surname>Zhu</surname><given-names>Yajun</given-names></name><name><surname>Tang</surname><given-names>Chufei</given-names></name><name><surname>Yang</surname><given-names>Ding</given-names></name></person-group><article-title>﻿Six new species of <italic><tp:taxon-name><tp:taxon-name-part taxon-name-part-type="genus" reg="Diostracus">Diostracus</tp:taxon-name-part></tp:taxon-name></italic> Loew (<tp:taxon-name><tp:taxon-name-part taxon-name-part-type="order">Diptera</tp:taxon-name-part></tp:taxon-name>, <tp:taxon-name><tp:taxon-name-part taxon-name-part-type="genus" reg="Dolichopodidae">Dolichopodidae</tp:taxon-name-part></tp:taxon-name>) from Tibet</article-title><source>Zookeys</source><day>17</day><month>05</month><year>2023</year><volume>1163</volume><fpage>1</fpage><lpage>46</lpage><pub-id pub-id-type="doi">10.3897/zookeys.1163.101533</pub-id></mixed-citation></tp:treatment-meta><tp:nomenclature><label>﻿</label><tp:taxon-name>
            <object-id xmlns:xlink="http://www.w3.org/1999/xlink" content-type="arpha" xlink:type="simple">24D3C6F5-D235-5E4E-B0EC-EA256EE7F988</object-id>
            <tp:taxon-name-part taxon-name-part-type="genus" reg="Diostracus">Diostracus</tp:taxon-name-part>
            <tp:taxon-name-part taxon-name-part-type="species" reg="fasciculatus">fasciculatus</tp:taxon-name-part>
            <object-id xmlns:xlink="http://www.w3.org/1999/xlink" content-type="zoobank" xlink:type="simple">https://zoobank.org/49078BA3-AAB9-4799-B295-B557A671788D</object-id>
          </tp:taxon-name><tp:taxon-status xmlns:xlink="http://www.w3.org/1999/xlink" xlink:type="simple">sp. nov.</tp:taxon-status><xref ref-type="fig" rid="F7">Figs 7</xref><xref ref-type="fig" rid="F8">, 8</xref><xref ref-type="fig" rid="F9">, 9</xref><xref ref-type="fig" rid="F10">, 10</xref><xref ref-type="fig" rid="F11">, 11</xref><xref ref-type="fig" rid="F31">, 31C</xref><xref ref-type="fig" rid="F32">, 32C</xref></tp:nomenclature><tp:treatment-sec sec-type="type material" id="SECID0ELKBG"><title>Type material.</title><p><bold><italic>Holotype</italic></bold>: China • ♂, China: Tibet, Shigatse, Yatung County (<named-content xmlns:xlink="http://www.w3.org/1999/xlink" content-type="dwc:verbatimCoordinates" xlink:type="simple"><named-content content-type="geo-json" specific-use="{&#34;type&#34;:&#34;Point&#34;,&#34;coordinates&#34;:[89.500000,27.800000]}" id="NCID0EZKBG" xlink:type="simple">27°48'N, 88°90'E</named-content></named-content>), 2700–3200 m, 2018. VII. 13, leg. Yajun Zhu. <bold><italic>Paratypes</italic></bold>: • 3 ♂♂ 2 ♀♀, same data as for holotype; 11 ♂♂, 4 ♀♀, same data as for preceding, but Pamaimang, 3350 m, 2018. VII. 14.</p></tp:treatment-sec><tp:treatment-sec sec-type="diagnosis" id="SECID0EBLBG"><title>Diagnosis.</title><p><abbrev xmlns:xlink="http://www.w3.org/1999/xlink" xlink:title="male secondary sexual characters" id="ABBRID0EHLBG" xlink:type="simple">MSSC</abbrev>: posterior margin of wing somewhat prolonged along vein CuA<sub>1</sub>. <abbrev xmlns:xlink="http://www.w3.org/1999/xlink" xlink:title="mid tibia" id="ABBRID0ENLBG" xlink:type="simple">TII</abbrev> and <abbrev xmlns:xlink="http://www.w3.org/1999/xlink" xlink:title="hind tibia" id="ABBRID0ERLBG" xlink:type="simple">TIII</abbrev> prolonged; apex of <abbrev xmlns:xlink="http://www.w3.org/1999/xlink" xlink:title="mid tibia" id="ABBRID0EVLBG" xlink:type="simple">TII</abbrev> swollen with two rows of narrow, flat, willow leaf-like ventral bristles, row of long <abbrev xmlns:xlink="http://www.w3.org/1999/xlink" xlink:title="anteroventral bristle (s)" id="ABBRID0EZLBG" xlink:type="simple">av</abbrev> and pale curve ventral hairs, row of erect <abbrev xmlns:xlink="http://www.w3.org/1999/xlink" xlink:title="postoventral bristle(s)" id="ABBRID0E4LBG" xlink:type="simple">pv</abbrev> along whole length, apically with three long bristles; <abbrev xmlns:xlink="http://www.w3.org/1999/xlink" xlink:title="fore tarsomeres" id="ABBRID0EBMBG" xlink:type="simple">It</abbrev><sub>1</sub> swollen at extreme base, with rows of long curved posterior bristles.</p></tp:treatment-sec><tp:treatment-sec sec-type="description" id="SECID0EGMBG"><title>Description.</title><p><bold>Male</bold> (Fig. <xref ref-type="fig" rid="F7">7A</xref>). Body length 5.0–5.4 mm; wing length 5.8–6.2 mm.</p><fig id="F7" position="float" orientation="portrait"><object-id xmlns:xlink="http://www.w3.org/1999/xlink" content-type="doi" xlink:type="simple">10.3897/zookeys.1163.101533.figure7</object-id><object-id xmlns:xlink="http://www.w3.org/1999/xlink" content-type="arpha" xlink:type="simple">3AC463B2-400F-51C9-9901-F5CC7C169FB4</object-id><label>Figure 7.</label><caption><p><italic><tp:taxon-name><tp:taxon-name-part taxon-name-part-type="genus" reg="Diostracus">D.</tp:taxon-name-part><tp:taxon-name-part taxon-name-part-type="species" reg="fasciculatus">fasciculatus</tp:taxon-name-part></tp:taxon-name></italic><bold>A</bold> male; lateral view <bold>B</bold> female, lateral view. Scale bars: 1 mm.</p></caption><graphic xmlns:xlink="http://www.w3.org/1999/xlink" xlink:href="zookeys-1163-001_article-101533__-g007.jpg" position="float" orientation="portrait" xlink:type="simple" id="oo_851325.jpg"><uri content-type="original_file" xlink:type="simple">https://binary.pensoft.net/fig/851325</uri></graphic></fig><p><bold><italic>Head</italic></bold> (Fig. <xref ref-type="fig" rid="F8">8A</xref>) dark metallic green with pale gray pollinosity. Eyes separated; face widened towards clypeus. Hairs and bristles on head black; lower postocular bristles including posteroventral hairs pale. Ocellar tubercle distinct, with pair of strong <abbrev xmlns:xlink="http://www.w3.org/1999/xlink" xlink:title="ocellar bristle(s)" id="ABBRID0EZNBG" xlink:type="simple">oc</abbrev>, without posterior hairs; <abbrev xmlns:xlink="http://www.w3.org/1999/xlink" xlink:title="vertical bristle(s)" id="ABBRID0E4NBG" xlink:type="simple">vt</abbrev> rather short, 0.5 × as long as <abbrev xmlns:xlink="http://www.w3.org/1999/xlink" xlink:title="ocellar bristle(s)" id="ABBRID0EBOBG" xlink:type="simple">oc</abbrev>, nearly as long as <abbrev xmlns:xlink="http://www.w3.org/1999/xlink" xlink:title="postrovertical bristle (s)" id="ABBRID0EFOBG" xlink:type="simple">pvt</abbrev>. Antenna black; scape without dorsal bristle; first flagellomere subtriangular, 1.5 × longer than wide; arista apicodorsal, 4.5 × as long as first flagellomere, nearly bare. Proboscis blackish with pale hairs; palpus lobate, 4 × as long as broad, blackish with a purple luster, without distinctive bristle.</p><fig id="F8" position="float" orientation="portrait"><object-id xmlns:xlink="http://www.w3.org/1999/xlink" content-type="doi" xlink:type="simple">10.3897/zookeys.1163.101533.figure8</object-id><object-id xmlns:xlink="http://www.w3.org/1999/xlink" content-type="arpha" xlink:type="simple">565CEA22-FAA5-55D5-83BB-E91EAD269B17</object-id><label>Figure 8.</label><caption><p><italic><tp:taxon-name><tp:taxon-name-part taxon-name-part-type="genus" reg="Diostracus">D.</tp:taxon-name-part><tp:taxon-name-part taxon-name-part-type="species" reg="fasciculatus">fasciculatus</tp:taxon-name-part></tp:taxon-name></italic> male <bold>A</bold> head, lateral view <bold>B</bold> thorax, lateral view, show the bristles <bold>C</bold> wing <bold>D</bold><abbrev xmlns:xlink="http://www.w3.org/1999/xlink" xlink:title="fore femur" id="ABBRID0EEPBG" xlink:type="simple">FI</abbrev>, anterior view <bold>E</bold> part of <abbrev xmlns:xlink="http://www.w3.org/1999/xlink" xlink:title="mid tibia" id="ABBRID0EKPBG" xlink:type="simple">TII</abbrev> and <abbrev xmlns:xlink="http://www.w3.org/1999/xlink" xlink:title="mid tarsomeres" id="ABBRID0EOPBG" xlink:type="simple">IIt</abbrev><sub>1</sub>, anterior view. Scale bars: 1 mm.</p></caption><graphic xmlns:xlink="http://www.w3.org/1999/xlink" xlink:href="zookeys-1163-001_article-101533__-g008.jpg" position="float" orientation="portrait" xlink:type="simple" id="oo_851326.jpg"><uri content-type="original_file" xlink:type="simple">https://binary.pensoft.net/fig/851326</uri></graphic></fig><p><bold><italic>Thorax</italic></bold> (Fig. <xref ref-type="fig" rid="F8">8B</xref>) dark metallic green with pale gray pollinosity. Hairs and bristles on thorax black; six mostly hair-like <abbrev xmlns:xlink="http://www.w3.org/1999/xlink" xlink:title="dorsocentral bristle (s)" id="ABBRID0EDQBG" xlink:type="simple">dc</abbrev> except posterior most one <abbrev xmlns:xlink="http://www.w3.org/1999/xlink" xlink:title="dorsocentral bristle (s)" id="ABBRID0EHQBG" xlink:type="simple">dc</abbrev> longest and thick; <abbrev xmlns:xlink="http://www.w3.org/1999/xlink" xlink:title="acrostichal" id="ABBRID0ELQBG" xlink:type="simple">acr</abbrev> absent; one h, one <abbrev xmlns:xlink="http://www.w3.org/1999/xlink" xlink:title="postohumeral bristle" id="ABBRID0EPQBG" xlink:type="simple">ph</abbrev>, two <abbrev xmlns:xlink="http://www.w3.org/1999/xlink" xlink:title="notopleural bristle (s)" id="ABBRID0ETQBG" xlink:type="simple">npl</abbrev>, one <abbrev xmlns:xlink="http://www.w3.org/1999/xlink" xlink:title="supraalar bristle" id="ABBRID0EXQBG" xlink:type="simple">sa</abbrev>, one <abbrev xmlns:xlink="http://www.w3.org/1999/xlink" xlink:title="postosupraalar bristle" id="ABBRID0E2QBG" xlink:type="simple">psa</abbrev>; scutellum with pair of long <abbrev xmlns:xlink="http://www.w3.org/1999/xlink" xlink:title="scutellar bristle(s)" id="ABBRID0E6QBG" xlink:type="simple">sc</abbrev>. Propleuron with two or three sparse short pale hairs on upper portion and one or two short pale hairs on lower portion.</p><p><bold><italic>Legs</italic></bold> nearly entirely black except fore trochanter dark yellow; claws well developed, empodium and pulvilli reduced. Hairs and bristles on legs black except those on coxae pale. <abbrev xmlns:xlink="http://www.w3.org/1999/xlink" xlink:title="fore coxa" id="ABBRID0EKRBG" xlink:type="simple">CI</abbrev> without distinctive bristle, but with dense erect anterior pale hairs on apical 1/4; <abbrev xmlns:xlink="http://www.w3.org/1999/xlink" xlink:title="mid coxa" id="ABBRID0EORBG" xlink:type="simple">CII</abbrev> nearly bare; <abbrev xmlns:xlink="http://www.w3.org/1999/xlink" xlink:title="hind coxa" id="ABBRID0ESRBG" xlink:type="simple">CIII</abbrev> with blackish bristle at extreme apex. Fore trochanter elongated, with hook-like posterior process (Fig. <xref ref-type="fig" rid="F8">8D</xref>). <abbrev xmlns:xlink="http://www.w3.org/1999/xlink" xlink:title="fore femur" id="ABBRID0E1RBG" xlink:type="simple">FI</abbrev> distinctly thickened (Fig. <xref ref-type="fig" rid="F8">8D</xref>); <abbrev xmlns:xlink="http://www.w3.org/1999/xlink" xlink:title="fore tibia" id="ABBRID0ECSBG" xlink:type="simple">TI</abbrev> slightly thickened, weakly curved, with one <abbrev xmlns:xlink="http://www.w3.org/1999/xlink" xlink:title="anterodorsal bristle (s)" id="ABBRID0EGSBG" xlink:type="simple">ad</abbrev> at basal 1/3, two <abbrev xmlns:xlink="http://www.w3.org/1999/xlink" xlink:title="posterodorsal bristle(s)" id="ABBRID0EKSBG" xlink:type="simple">pd</abbrev> (one at apical 1/3 outstanding), row of weak <abbrev xmlns:xlink="http://www.w3.org/1999/xlink" xlink:title="postoventral bristle(s)" id="ABBRID0EOSBG" xlink:type="simple">pv</abbrev> along whole length; <abbrev xmlns:xlink="http://www.w3.org/1999/xlink" xlink:title="fore tarsomeres" id="ABBRID0ESSBG" xlink:type="simple">It</abbrev><sub>1</sub> shortened, concave ventrally, anterior ventral margin expanded into a lobe and recurved, with short bristles apically (Fig. <xref ref-type="fig" rid="F8">8D</xref>); <abbrev xmlns:xlink="http://www.w3.org/1999/xlink" xlink:title="fore tarsomeres" id="ABBRID0E2SBG" xlink:type="simple">It</abbrev><sub>2</sub> with a finger-like lobe at extreme base, corresponding to the cavity of <abbrev xmlns:xlink="http://www.w3.org/1999/xlink" xlink:title="fore tarsomeres" id="ABBRID0EATBG" xlink:type="simple">It</abbrev><sub>1</sub>, apical half thickened with short dense <abbrev xmlns:xlink="http://www.w3.org/1999/xlink" xlink:title="postoventral bristle(s)" id="ABBRID0EFTBG" xlink:type="simple">pv</abbrev>. <abbrev xmlns:xlink="http://www.w3.org/1999/xlink" xlink:title="mid femur" id="ABBRID0EJTBG" xlink:type="simple">FII</abbrev> somewhat flattened laterally, with three <abbrev xmlns:xlink="http://www.w3.org/1999/xlink" xlink:title="anterodorsal bristle (s)" id="ABBRID0ENTBG" xlink:type="simple">ad</abbrev> on apical half; apex of <abbrev xmlns:xlink="http://www.w3.org/1999/xlink" xlink:title="mid tibia" id="ABBRID0ERTBG" xlink:type="simple">TII</abbrev> swollen with two rows of narrow flat willow leaf-like ventral bristles, row of long <abbrev xmlns:xlink="http://www.w3.org/1999/xlink" xlink:title="anteroventral bristle (s)" id="ABBRID0EVTBG" xlink:type="simple">av</abbrev> (anterior ones somewhat curved), rows of pale long ventral hairs (2–3 × longer than <abbrev xmlns:xlink="http://www.w3.org/1999/xlink" xlink:title="mid tibia" id="ABBRID0EZTBG" xlink:type="simple">TII</abbrev> depth, curved), row of erect <abbrev xmlns:xlink="http://www.w3.org/1999/xlink" xlink:title="postoventral bristle(s)" id="ABBRID0E4TBG" xlink:type="simple">pv</abbrev> along whole length (as long as <abbrev xmlns:xlink="http://www.w3.org/1999/xlink" xlink:title="mid tibia" id="ABBRID0EBUBG" xlink:type="simple">TII</abbrev> depth), apically with three long bristles (Fig. <xref ref-type="fig" rid="F8">8E</xref>); <abbrev xmlns:xlink="http://www.w3.org/1999/xlink" xlink:title="fore tarsomeres" id="ABBRID0EJUBG" xlink:type="simple">It</abbrev><sub>1</sub> swollen at extreme base, with rows of long curved posterior bristles (Fig. <xref ref-type="fig" rid="F8">8E</xref>). <abbrev xmlns:xlink="http://www.w3.org/1999/xlink" xlink:title="hind femur" id="ABBRID0ESUBG" xlink:type="simple">FIII</abbrev> with two <abbrev xmlns:xlink="http://www.w3.org/1999/xlink" xlink:title="anteroventral bristle (s)" id="ABBRID0EWUBG" xlink:type="simple">av</abbrev> on apical 1/3, rows of sparse pale ventral hairs along whole length (less than <abbrev xmlns:xlink="http://www.w3.org/1999/xlink" xlink:title="hind femur" id="ABBRID0E1UBG" xlink:type="simple">FIII</abbrev> depth); <abbrev xmlns:xlink="http://www.w3.org/1999/xlink" xlink:title="hind tibia" id="ABBRID0E5UBG" xlink:type="simple">TIII</abbrev> with four <abbrev xmlns:xlink="http://www.w3.org/1999/xlink" xlink:title="anterodorsal bristle (s)" id="ABBRID0ECVBG" xlink:type="simple">ad</abbrev>, three <abbrev xmlns:xlink="http://www.w3.org/1999/xlink" xlink:title="posterodorsal bristle(s)" id="ABBRID0EGVBG" xlink:type="simple">pd</abbrev>, without outstanding ventral bristle, apically with two strong long bristles. Relative lengths of tibia and five tarsomeres: <abbrev xmlns:xlink="http://www.w3.org/1999/xlink" xlink:title="fore leg" id="ABBRID0EKVBG" xlink:type="simple">LI</abbrev> 5.3: 0.8: 1.5: 1.8: 0.7: 0.75; LII 7.3: 2.9: 1.4: 0.85: 0.45: 0.75; LIII 8.9: 3.3: 2.3: 1.2: 0.65: 0.85.</p><p><bold><italic>Wing</italic></bold> (Fig. <xref ref-type="fig" rid="F8">8C</xref>) hyaline, indistinctly tinged grayish; veins dark brown, R<sub>4+5</sub> curved at apical 1/3; crossvein m-cu acutely and deeply arched to vein M<sub>1</sub>, forming a hairpin curve, with a slender jet-black brand inside hairpin curve; posterior margin somewhat prolonged along vein CuA<sub>1</sub>. Squama brown with brown hairs. Halter brown.</p><p><bold><italic>Abdomen</italic></bold> (Fig. <xref ref-type="fig" rid="F9">9A</xref>) nearly as long as head and thorax combined, dark metallic green with pale gray pollinosity. Abdomen with pale pubescence. Sternite IV medially with pair of obtuse anterior process (very close), bearing bundle of brown hairs (Fig. <xref ref-type="fig" rid="F10">10A</xref>). Sternite V split into pair of sclerites, each sclerite ginkgo leaf-like (Fig. <xref ref-type="fig" rid="F10">10A</xref>).</p><fig id="F9" position="float" orientation="portrait"><object-id xmlns:xlink="http://www.w3.org/1999/xlink" content-type="doi" xlink:type="simple">10.3897/zookeys.1163.101533.figure9</object-id><object-id xmlns:xlink="http://www.w3.org/1999/xlink" content-type="arpha" xlink:type="simple">9DA96668-7909-5515-85C3-A56A2C368365</object-id><label>Figure 9.</label><caption><p><italic><tp:taxon-name><tp:taxon-name-part taxon-name-part-type="genus" reg="Diostracus">D.</tp:taxon-name-part><tp:taxon-name-part taxon-name-part-type="species" reg="fasciculatus">fasciculatus</tp:taxon-name-part></tp:taxon-name></italic> male <bold>A</bold> abdomen, lateral view <bold>B</bold> male genitalia, lateral view <bold>C</bold> male genitalia, ventral view. Scale bars: 1 mm.</p></caption><graphic xmlns:xlink="http://www.w3.org/1999/xlink" xlink:href="zookeys-1163-001_article-101533__-g009.jpg" position="float" orientation="portrait" xlink:type="simple" id="oo_851327.jpg"><uri content-type="original_file" xlink:type="simple">https://binary.pensoft.net/fig/851327</uri></graphic></fig><fig id="F10" position="float" orientation="portrait"><object-id xmlns:xlink="http://www.w3.org/1999/xlink" content-type="doi" xlink:type="simple">10.3897/zookeys.1163.101533.figure10</object-id><object-id xmlns:xlink="http://www.w3.org/1999/xlink" content-type="arpha" xlink:type="simple">9D96A9BD-8DE3-5550-81EA-0FFF0318D5EE</object-id><label>Figure 10.</label><caption><p><italic><tp:taxon-name><tp:taxon-name-part taxon-name-part-type="genus" reg="Diostracus">D.</tp:taxon-name-part><tp:taxon-name-part taxon-name-part-type="species" reg="fasciculatus">fasciculatus</tp:taxon-name-part></tp:taxon-name></italic> male <bold>A</bold> abdominal Sternite IV and V, male genitalia removed, ventral view <bold>B</bold> male genitalia, lateral view <bold>C</bold> male genitalia, ventral view <bold>D</bold> surstylus, ventral view. Scale bars: 0.2 mm.</p></caption><graphic xmlns:xlink="http://www.w3.org/1999/xlink" xlink:href="zookeys-1163-001_article-101533__-g010.jpg" position="float" orientation="portrait" xlink:type="simple" id="oo_851328.jpg"><uri content-type="original_file" xlink:type="simple">https://binary.pensoft.net/fig/851328</uri></graphic></fig><p><bold><italic>Male genitalia</italic></bold> (Figs <xref ref-type="fig" rid="F9">9B, C</xref>, <xref ref-type="fig" rid="F10">10B, C</xref>): Epandrium slightly longer than wide. Epandrial lobe pale and lamellated, band-like, elongated, apically with short hairs. Surstylus thick, bent inwards, apically furcated. Hypandrium thick, apically with a deep, U-shaped incision in ventral view. Cercus broad, leaf-like, nearly as long as epandrium, with long dark yellow hairs along margins.</p><p><bold>Female</bold> (Fig. <xref ref-type="fig" rid="F7">7B</xref>). Body length 4.9–6.7 mm; wing length 6.1–7.9 mm. Nearly as same as male, but: antenna (Fig. <xref ref-type="fig" rid="F31">31C</xref>) scape with two short dorsal bristles, first flagellomere somewhat prolonged, 1.2 × longer than width, arista apicobasal, 4.6 × longer than first flagellomere. Proboscis yellowish brown with blackish edge; palpus relatively smaller than males, not reaching apex of proboscis. Six weak <abbrev xmlns:xlink="http://www.w3.org/1999/xlink" xlink:title="dorsocentral bristle (s)" id="ABBRID0ELZBG" xlink:type="simple">dc</abbrev>, except posterior most <abbrev xmlns:xlink="http://www.w3.org/1999/xlink" xlink:title="dorsocentral bristle (s)" id="ABBRID0EPZBG" xlink:type="simple">dc</abbrev> longest and thicken. Propleuron with one or two pale curved hairs on lower portion. Legs black, except trochanters yellowish brown. <abbrev xmlns:xlink="http://www.w3.org/1999/xlink" xlink:title="fore coxa" id="ABBRID0ETZBG" xlink:type="simple">CI</abbrev> without distinctive bristle or hair, but with short pale anterior hairs on lower position; <abbrev xmlns:xlink="http://www.w3.org/1999/xlink" xlink:title="fore femur" id="ABBRID0EXZBG" xlink:type="simple">FI</abbrev> without distinct bristles; <abbrev xmlns:xlink="http://www.w3.org/1999/xlink" xlink:title="fore tibia" id="ABBRID0E2ZBG" xlink:type="simple">TI</abbrev> with one <abbrev xmlns:xlink="http://www.w3.org/1999/xlink" xlink:title="anterodorsal bristle (s)" id="ABBRID0E6ZBG" xlink:type="simple">ad</abbrev> at basal 1/4, four <abbrev xmlns:xlink="http://www.w3.org/1999/xlink" xlink:title="posterodorsal bristle(s)" id="ABBRID0ED1BG" xlink:type="simple">pd</abbrev>, apically with a bristle and comb of anterior bristles; <abbrev xmlns:xlink="http://www.w3.org/1999/xlink" xlink:title="mid femur" id="ABBRID0EH1BG" xlink:type="simple">FII</abbrev> with two anterior bristles on apical 1/3; <abbrev xmlns:xlink="http://www.w3.org/1999/xlink" xlink:title="mid tibia" id="ABBRID0EL1BG" xlink:type="simple">TII</abbrev> with three <abbrev xmlns:xlink="http://www.w3.org/1999/xlink" xlink:title="anterodorsal bristle (s)" id="ABBRID0EP1BG" xlink:type="simple">ad</abbrev>, two <abbrev xmlns:xlink="http://www.w3.org/1999/xlink" xlink:title="posterodorsal bristle(s)" id="ABBRID0ET1BG" xlink:type="simple">pd</abbrev>, apically with five bristles; <abbrev xmlns:xlink="http://www.w3.org/1999/xlink" xlink:title="hind femur" id="ABBRID0EX1BG" xlink:type="simple">FIII</abbrev> with three anterior bristles on apical 1/3; <abbrev xmlns:xlink="http://www.w3.org/1999/xlink" xlink:title="hind tibia" id="ABBRID0E21BG" xlink:type="simple">TIII</abbrev> with four <abbrev xmlns:xlink="http://www.w3.org/1999/xlink" xlink:title="anterodorsal bristle (s)" id="ABBRID0E61BG" xlink:type="simple">ad</abbrev>, two <abbrev xmlns:xlink="http://www.w3.org/1999/xlink" xlink:title="posterodorsal bristle(s)" id="ABBRID0ED2BG" xlink:type="simple">pd</abbrev>, 4–6 weak v, apically with two bristles. Wing (Fig. <xref ref-type="fig" rid="F32">32C</xref>): m-cu straight, forming acute angle with CuA<sub>1</sub>. Halter yellow.</p><p><bold><italic>Female terminalia</italic></bold> (Fig. <xref ref-type="fig" rid="F11">11</xref>): Abdominal tergite VIII divided into two sclerites; epiproct split into pair of triangular hemitergites, apically with row of nine strong curved spines; dorsal lobes of cercus triangulated, with dark yellow bristles; ventral lobes of cercus short, apex rounded, with long yellow hairs.</p><fig id="F11" position="float" orientation="portrait"><object-id xmlns:xlink="http://www.w3.org/1999/xlink" content-type="doi" xlink:type="simple">10.3897/zookeys.1163.101533.figure11</object-id><object-id xmlns:xlink="http://www.w3.org/1999/xlink" content-type="arpha" xlink:type="simple">15074DEF-8F1C-5457-822C-C47C918B2BF7</object-id><label>Figure 11.</label><caption><p><italic><tp:taxon-name><tp:taxon-name-part taxon-name-part-type="genus" reg="Diostracus">D.</tp:taxon-name-part><tp:taxon-name-part taxon-name-part-type="species" reg="fasciculatus">fasciculatus</tp:taxon-name-part></tp:taxon-name></italic> female, abdomen <bold>A</bold> dorsal view <bold>B</bold> lateral view <bold>C</bold> ventral view. Scale bar: 1 mm.</p></caption><graphic xmlns:xlink="http://www.w3.org/1999/xlink" xlink:href="zookeys-1163-001_article-101533__-g011.jpg" position="float" orientation="portrait" xlink:type="simple" id="oo_851329.jpg"><uri content-type="original_file" xlink:type="simple">https://binary.pensoft.net/fig/851329</uri></graphic></fig></tp:treatment-sec><tp:treatment-sec sec-type="distribution" id="SECID0EW3BG"><title>Distribution.</title><p>China (Tibet).</p></tp:treatment-sec><tp:treatment-sec sec-type="remarks" id="SECID0E23BG"><title>Remarks.</title><p>The new species belongs to the <italic>flex</italic> subgroup <italic><tp:taxon-name><tp:taxon-name-part taxon-name-part-type="genus" reg="Diostracus">D.</tp:taxon-name-part><tp:taxon-name-part taxon-name-part-type="species" reg="fenestratus">fenestratus</tp:taxon-name-part></tp:taxon-name></italic> group. The species is unique for the shape of wings and <abbrev xmlns:xlink="http://www.w3.org/1999/xlink" xlink:title="fore tarsomeres" id="ABBRID0EO4BG" xlink:type="simple">It</abbrev><sub>1–2</sub>, and the prolonged <abbrev xmlns:xlink="http://www.w3.org/1999/xlink" xlink:title="mid tibia" id="ABBRID0ET4BG" xlink:type="simple">TII</abbrev> and <abbrev xmlns:xlink="http://www.w3.org/1999/xlink" xlink:title="hind tibia" id="ABBRID0EX4BG" xlink:type="simple">TIII</abbrev> which have relatively short <abbrev xmlns:xlink="http://www.w3.org/1999/xlink" xlink:title="mid tarsomeres" id="ABBRID0E24BG" xlink:type="simple">IIt</abbrev><sub>1</sub> and <abbrev xmlns:xlink="http://www.w3.org/1999/xlink" xlink:title="hind tarsomeres" id="ABBRID0EA5BG" xlink:type="simple">IIIt</abbrev><sub>1</sub>. Females are characterized by an arched crossvein m-cu, and the crossvein vertical adjunct to vein CuA<sub>1</sub>; the trochanters are black.</p></tp:treatment-sec><tp:treatment-sec sec-type="etymology" id="SECID0EH5BG"><title>Etymology.</title><p>The new species name refers to the cluster of bristles on apex of <abbrev xmlns:xlink="http://www.w3.org/1999/xlink" xlink:title="mid tibia" id="ABBRID0EN5BG" xlink:type="simple">TII</abbrev> of males.</p></tp:treatment-sec><tp:treatment-sec><!--Section generated to contain objects referenced in tp:taxon-treatment.--><fig id="F31" position="float" orientation="portrait"><object-id xmlns:xlink="http://www.w3.org/1999/xlink" content-type="doi" xlink:type="simple">10.3897/zookeys.1163.101533.figure31</object-id><object-id xmlns:xlink="http://www.w3.org/1999/xlink" content-type="arpha" xlink:type="simple">9785FA9E-07A5-51D5-A19C-42F3A0D05815</object-id><label>Figure 31.</label><caption><p>Female antenna, lateral view <bold>A</bold><italic><tp:taxon-name><tp:taxon-name-part taxon-name-part-type="genus" reg="Diostracus">D.</tp:taxon-name-part><tp:taxon-name-part taxon-name-part-type="species" reg="acutatus">acutatus</tp:taxon-name-part></tp:taxon-name></italic>, show apical arista <bold>B</bold><italic><tp:taxon-name><tp:taxon-name-part taxon-name-part-type="genus" reg="Diostracus">D.</tp:taxon-name-part><tp:taxon-name-part taxon-name-part-type="species" reg="acutatus">acutatus</tp:taxon-name-part></tp:taxon-name></italic>, show subapical arista <bold>C</bold><italic><tp:taxon-name><tp:taxon-name-part taxon-name-part-type="genus" reg="Diostracus">D.</tp:taxon-name-part><tp:taxon-name-part taxon-name-part-type="species" reg="fasciculatus">fasciculatus</tp:taxon-name-part></tp:taxon-name></italic><bold>D</bold><italic><tp:taxon-name><tp:taxon-name-part taxon-name-part-type="genus" reg="Diostracus">D.</tp:taxon-name-part><tp:taxon-name-part taxon-name-part-type="species" reg="polytrichus">polytrichus</tp:taxon-name-part></tp:taxon-name></italic><bold>E</bold><italic><tp:taxon-name><tp:taxon-name-part taxon-name-part-type="genus" reg="Diostracus">D.</tp:taxon-name-part><tp:taxon-name-part taxon-name-part-type="species" reg="translucidus">translucidus</tp:taxon-name-part></tp:taxon-name></italic>. Scale bars: 1 mm.</p></caption><graphic xmlns:xlink="http://www.w3.org/1999/xlink" xlink:href="zookeys-1163-001_article-101533__-g031.jpg" position="float" orientation="portrait" xlink:type="simple" id="oo_851349.jpg"><uri content-type="original_file" xlink:type="simple">https://binary.pensoft.net/fig/851349</uri></graphic></fig><fig id="F32" position="float" orientation="portrait"><object-id xmlns:xlink="http://www.w3.org/1999/xlink" content-type="doi" xlink:type="simple">10.3897/zookeys.1163.101533.figure32</object-id><object-id xmlns:xlink="http://www.w3.org/1999/xlink" content-type="arpha" xlink:type="simple">560C1F22-11D9-5111-BA92-CC171E2919A9</object-id><label>Figure 32.</label><caption><p>Apex of female wing <bold>A, B</bold><italic><tp:taxon-name><tp:taxon-name-part taxon-name-part-type="genus" reg="Diostracus">D.</tp:taxon-name-part><tp:taxon-name-part taxon-name-part-type="species" reg="acutatus">acutatus</tp:taxon-name-part></tp:taxon-name></italic><bold>C</bold><italic><tp:taxon-name><tp:taxon-name-part taxon-name-part-type="genus" reg="Diostracus">D.</tp:taxon-name-part><tp:taxon-name-part taxon-name-part-type="species" reg="fasciculatus">fasciculatus</tp:taxon-name-part></tp:taxon-name></italic><bold>D</bold><italic><tp:taxon-name><tp:taxon-name-part taxon-name-part-type="genus" reg="Diostracus">D.</tp:taxon-name-part><tp:taxon-name-part taxon-name-part-type="species" reg="translucidus">translucidus</tp:taxon-name-part></tp:taxon-name></italic><bold>E</bold><italic><tp:taxon-name><tp:taxon-name-part taxon-name-part-type="genus" reg="Diostracus">D.</tp:taxon-name-part><tp:taxon-name-part taxon-name-part-type="species" reg="polytrichus">polytrichus</tp:taxon-name-part></tp:taxon-name></italic>. Scale bar: 1 mm.</p></caption><graphic xmlns:xlink="http://www.w3.org/1999/xlink" xlink:href="zookeys-1163-001_article-101533__-g032.jpg" position="float" orientation="portrait" xlink:type="simple" id="oo_851350.jpg"><uri content-type="original_file" xlink:type="simple">https://binary.pensoft.net/fig/851350</uri></graphic></fig></tp:treatment-sec></tp:taxon-treatment>
