# Supplementary material for: ﻿Six new species of Diostracus Loew (Diptera, Dolichopodidae) from Tibet
Source: Zookeys. 2023 May 17;1163:1–46. doi: 10.3897/zookeys.1163.101533 (PMC10209835; doi:10.3897/zookeys.1163.101533)
Supplement: XML Treatment for Diostracus laetus [file zookeys.1163.101533-treatment5.xml]

<!DOCTYPE tp:taxon-treatment
  PUBLIC "-//TaxonX//DTD Taxonomic Treatment Publishing DTD v0 20100105//EN" "tax-treatment-NSO.dtd">
<tp:taxon-treatment xmlns:tp="http://www.plazi.org/taxpub"><tp:treatment-meta><kwd-group><label>Taxon classification</label><kwd>
              <named-content content-type="kingdom">Animalia</named-content>
            </kwd><kwd>
              <named-content content-type="order">Diptera</named-content>
            </kwd><kwd>
              <named-content content-type="family">Dolichopodidae</named-content>
            </kwd></kwd-group><mixed-citation publication-type="journal"><person-group><name><surname>Zhu</surname><given-names>Yajun</given-names></name><name><surname>Tang</surname><given-names>Chufei</given-names></name><name><surname>Yang</surname><given-names>Ding</given-names></name></person-group><article-title>﻿Six new species of <italic><tp:taxon-name><tp:taxon-name-part taxon-name-part-type="genus" reg="Diostracus">Diostracus</tp:taxon-name-part></tp:taxon-name></italic> Loew (<tp:taxon-name><tp:taxon-name-part taxon-name-part-type="order">Diptera</tp:taxon-name-part></tp:taxon-name>, <tp:taxon-name><tp:taxon-name-part taxon-name-part-type="genus" reg="Dolichopodidae">Dolichopodidae</tp:taxon-name-part></tp:taxon-name>) from Tibet</article-title><source>Zookeys</source><day>17</day><month>05</month><year>2023</year><volume>1163</volume><fpage>1</fpage><lpage>46</lpage><pub-id pub-id-type="doi">10.3897/zookeys.1163.101533</pub-id></mixed-citation></tp:treatment-meta><tp:nomenclature><label>﻿</label><tp:taxon-name>
            <object-id xmlns:xlink="http://www.w3.org/1999/xlink" content-type="arpha" xlink:type="simple">D788255C-399C-51BB-A28A-C817D1BE5E4C</object-id>
            <tp:taxon-name-part taxon-name-part-type="genus" reg="Diostracus">Diostracus</tp:taxon-name-part>
            <tp:taxon-name-part taxon-name-part-type="species" reg="laetus">laetus</tp:taxon-name-part>
            <object-id xmlns:xlink="http://www.w3.org/1999/xlink" content-type="zoobank" xlink:type="simple">https://zoobank.org/43CC31E5-3F0A-4277-8734-A41164D50B41</object-id>
          </tp:taxon-name><tp:taxon-status xmlns:xlink="http://www.w3.org/1999/xlink" xlink:type="simple">sp. nov.</tp:taxon-status><xref ref-type="fig" rid="F12">Figs 12</xref><xref ref-type="fig" rid="F13">, 13</xref><xref ref-type="fig" rid="F14">, 14</xref><xref ref-type="fig" rid="F15">, 15</xref></tp:nomenclature><tp:treatment-sec sec-type="type material" id="SECID0ELAAI"><title>Type material.</title><p><bold><italic>Holotype</italic></bold>: China • ♂, China: Tibet, Shigatse, Yatung County (<named-content xmlns:xlink="http://www.w3.org/1999/xlink" content-type="dwc:verbatimCoordinates" xlink:type="simple"><named-content content-type="geo-json" specific-use="{&#34;type&#34;:&#34;Point&#34;,&#34;coordinates&#34;:[89.500000,27.800000]}" id="NCID0EZAAI" xlink:type="simple">27°48'N, 88°90'E</named-content></named-content>), 2700–3200 m, 2018. VII. 13, leg. Yajun Zhu.</p></tp:treatment-sec><tp:treatment-sec sec-type="diagnosis" id="SECID0E5AAI"><title>Diagnosis.</title><p><abbrev xmlns:xlink="http://www.w3.org/1999/xlink" xlink:title="male secondary sexual characters" id="ABBRID0EEBAI" xlink:type="simple">MSSC</abbrev>: Wings with dark and yellow markings at middle. <abbrev xmlns:xlink="http://www.w3.org/1999/xlink" xlink:title="fore coxa" id="ABBRID0EIBAI" xlink:type="simple">CI</abbrev> with a brown curved anterior spine at extreme apex; <abbrev xmlns:xlink="http://www.w3.org/1999/xlink" xlink:title="mid coxa" id="ABBRID0EMBAI" xlink:type="simple">CII</abbrev> with row of four brown anterior spines along apical edge; fore trochanter with row of upwards curved bristles along basal edge. <abbrev xmlns:xlink="http://www.w3.org/1999/xlink" xlink:title="fore femur" id="ABBRID0EQBAI" xlink:type="simple">FI</abbrev> with short upwards curved ventral bristles on basal 1/4; <abbrev xmlns:xlink="http://www.w3.org/1999/xlink" xlink:title="fore tibia" id="ABBRID0EUBAI" xlink:type="simple">TI</abbrev> thickened, with rows of pale ventral hairs on apical 3/4, and apically with two long wavy posterior bristles; <abbrev xmlns:xlink="http://www.w3.org/1999/xlink" xlink:title="mid femur" id="ABBRID0EYBAI" xlink:type="simple">FII</abbrev> with row of long <abbrev xmlns:xlink="http://www.w3.org/1999/xlink" xlink:title="anteroventral bristle (s)" id="ABBRID0E3BAI" xlink:type="simple">av</abbrev> and posteroventral hairs.</p></tp:treatment-sec><tp:treatment-sec sec-type="description" id="SECID0EACAI"><title>Description.</title><p><bold>Male</bold> (Fig. <xref ref-type="fig" rid="F12">12</xref>). Body length 7.4 mm; wing length 8.2 mm.</p><fig id="F12" position="float" orientation="portrait"><object-id xmlns:xlink="http://www.w3.org/1999/xlink" content-type="doi" xlink:type="simple">10.3897/zookeys.1163.101533.figure12</object-id><object-id xmlns:xlink="http://www.w3.org/1999/xlink" content-type="arpha" xlink:type="simple">2A182695-2BD0-5F41-89D8-83090A2F441C</object-id><label>Figure 12.</label><caption><p><italic><tp:taxon-name><tp:taxon-name-part taxon-name-part-type="genus" reg="Diostracus">D.</tp:taxon-name-part><tp:taxon-name-part taxon-name-part-type="species" reg="laetus">laetus</tp:taxon-name-part></tp:taxon-name></italic>, male, lateral view. Scale bar: 1 mm.</p></caption><graphic xmlns:xlink="http://www.w3.org/1999/xlink" xlink:href="zookeys-1163-001_article-101533__-g012.jpg" position="float" orientation="portrait" xlink:type="simple" id="oo_851330.jpg"><uri content-type="original_file" xlink:type="simple">https://binary.pensoft.net/fig/851330</uri></graphic></fig><p><bold><italic>Head</italic></bold> (Fig. <xref ref-type="fig" rid="F13">13A</xref>) dark metallic green with pale brown pollinosity. Eyes separated; face widened towards clypeus. Hairs and bristles on head black; lower postocular bristles including posteroventral hairs pale. Ocellar tubercle distinct, with pair of <abbrev xmlns:xlink="http://www.w3.org/1999/xlink" xlink:title="ocellar bristle(s)" id="ABBRID0EPDAI" xlink:type="simple">oc</abbrev> (broken), pair of posterior hairs; <abbrev xmlns:xlink="http://www.w3.org/1999/xlink" xlink:title="vertical bristle(s)" id="ABBRID0ETDAI" xlink:type="simple">vt</abbrev> weak, slightly shorter than <abbrev xmlns:xlink="http://www.w3.org/1999/xlink" xlink:title="postrovertical bristle (s)" id="ABBRID0EXDAI" xlink:type="simple">pvt</abbrev>. Antenna black; scape without dorsal bristle; first flagellomere subrectangular, 1.3 × longer than wide; arista apicodorsal, 5.3 × as long as first flagellomere, nearly bare. Proboscis yellowish brown with blackish edge; palpus lobate, 2.3 × as long as broad, blackish with a purple luster, without distinctive bristle.</p><fig id="F13" position="float" orientation="portrait"><object-id xmlns:xlink="http://www.w3.org/1999/xlink" content-type="doi" xlink:type="simple">10.3897/zookeys.1163.101533.figure13</object-id><object-id xmlns:xlink="http://www.w3.org/1999/xlink" content-type="arpha" xlink:type="simple">3280921B-0FB4-5983-9B16-5DDF06756D45</object-id><label>Figure 13.</label><caption><p><italic><tp:taxon-name><tp:taxon-name-part taxon-name-part-type="genus" reg="Diostracus">D.</tp:taxon-name-part><tp:taxon-name-part taxon-name-part-type="species" reg="laetus">laetus</tp:taxon-name-part></tp:taxon-name></italic> male <bold>A</bold> head, lateral view <bold>B</bold> abdomen, lateral view <bold>C</bold> base of <abbrev xmlns:xlink="http://www.w3.org/1999/xlink" xlink:title="mid femur" id="ABBRID0EUEAI" xlink:type="simple">FII</abbrev>, anterior view <bold>D</bold><abbrev xmlns:xlink="http://www.w3.org/1999/xlink" xlink:title="fore leg" id="ABBRID0E1EAI" xlink:type="simple">LI</abbrev>, anterior view <bold>E</bold> part of wing. Scale bars: 1 mm.</p></caption><graphic xmlns:xlink="http://www.w3.org/1999/xlink" xlink:href="zookeys-1163-001_article-101533__-g013.jpg" position="float" orientation="portrait" xlink:type="simple" id="oo_851331.jpg"><uri content-type="original_file" xlink:type="simple">https://binary.pensoft.net/fig/851331</uri></graphic></fig><p><bold><italic>Thorax</italic></bold> dark metallic green with pale brown pollinosity. Hairs and bristles on thorax black; six mostly hair-like <abbrev xmlns:xlink="http://www.w3.org/1999/xlink" xlink:title="dorsocentral bristle (s)" id="ABBRID0EMFAI" xlink:type="simple">dc</abbrev> except posterior most one <abbrev xmlns:xlink="http://www.w3.org/1999/xlink" xlink:title="dorsocentral bristle (s)" id="ABBRID0EQFAI" xlink:type="simple">dc</abbrev> longest and thick; <abbrev xmlns:xlink="http://www.w3.org/1999/xlink" xlink:title="acrostichal" id="ABBRID0EUFAI" xlink:type="simple">acr</abbrev> absent; one h, one <abbrev xmlns:xlink="http://www.w3.org/1999/xlink" xlink:title="postohumeral bristle" id="ABBRID0EYFAI" xlink:type="simple">ph</abbrev>, two <abbrev xmlns:xlink="http://www.w3.org/1999/xlink" xlink:title="notopleural bristle (s)" id="ABBRID0E3FAI" xlink:type="simple">npl</abbrev>, one <abbrev xmlns:xlink="http://www.w3.org/1999/xlink" xlink:title="supraalar bristle" id="ABBRID0EAGAI" xlink:type="simple">sa</abbrev>, one <abbrev xmlns:xlink="http://www.w3.org/1999/xlink" xlink:title="postosupraalar bristle" id="ABBRID0EEGAI" xlink:type="simple">psa</abbrev>; scutellum with pair of long <abbrev xmlns:xlink="http://www.w3.org/1999/xlink" xlink:title="scutellar bristle(s)" id="ABBRID0EIGAI" xlink:type="simple">sc</abbrev>. Propleuron with two or three sparse short pale curved hairs on upper portion and two long pale curved hairs on lower portion.</p><p><bold><italic>Legs</italic></bold> nearly entirely black except extreme apexes of coxae and trochanters brownish yellow; claws well developed, empodium and pulvilli reduced. Hairs and bristles on legs black. <abbrev xmlns:xlink="http://www.w3.org/1999/xlink" xlink:title="fore coxa" id="ABBRID0ETGAI" xlink:type="simple">CI</abbrev> with short sparse pale hairs on anterior surface, and a brown curved anterior spine at extreme apex (Fig. <xref ref-type="fig" rid="F13">13D</xref>); <abbrev xmlns:xlink="http://www.w3.org/1999/xlink" xlink:title="mid coxa" id="ABBRID0E2GAI" xlink:type="simple">CII</abbrev> with row of four brown anterior spines along apical edge; <abbrev xmlns:xlink="http://www.w3.org/1999/xlink" xlink:title="hind coxa" id="ABBRID0E6GAI" xlink:type="simple">CIII</abbrev> nearly bare. Fore trochanter with ridge and row of upwardly curved bristles along basal edge (Fig. <xref ref-type="fig" rid="F13">13D</xref>). <abbrev xmlns:xlink="http://www.w3.org/1999/xlink" xlink:title="fore femur" id="ABBRID0EHHAI" xlink:type="simple">FI</abbrev> distinctly thickened, with short upwards curved ventral bristles on basal 1/4; <abbrev xmlns:xlink="http://www.w3.org/1999/xlink" xlink:title="fore tibia" id="ABBRID0ELHAI" xlink:type="simple">TI</abbrev> thickened, with four <abbrev xmlns:xlink="http://www.w3.org/1999/xlink" xlink:title="anterodorsal bristle (s)" id="ABBRID0EPHAI" xlink:type="simple">ad</abbrev>, one <abbrev xmlns:xlink="http://www.w3.org/1999/xlink" xlink:title="posterodorsal bristle(s)" id="ABBRID0ETHAI" xlink:type="simple">pd</abbrev> at middle, rows of pale ventral hairs on apical 3/4, and apically with two long wavy posterior bristles (Fig. <xref ref-type="fig" rid="F13">13D</xref>); <abbrev xmlns:xlink="http://www.w3.org/1999/xlink" xlink:title="fore tarsomeres" id="ABBRID0E2HAI" xlink:type="simple">It</abbrev><sub>1</sub> shortened, apex expanded, concave ventrally, anterior ventral margin expanded into a lobate, with comb of bristles on anterior surface (Fig. <xref ref-type="fig" rid="F13">13D</xref>); <abbrev xmlns:xlink="http://www.w3.org/1999/xlink" xlink:title="fore tarsomeres" id="ABBRID0EEIAI" xlink:type="simple">It</abbrev><sub>2</sub> with a finger-like lobe at extreme base, with a posteroventral ridge on basal half (Fig. <xref ref-type="fig" rid="F13">13D</xref>). <abbrev xmlns:xlink="http://www.w3.org/1999/xlink" xlink:title="mid femur" id="ABBRID0ENIAI" xlink:type="simple">FII</abbrev> thickened, with row of seven short <abbrev xmlns:xlink="http://www.w3.org/1999/xlink" xlink:title="anteroventral bristle (s)" id="ABBRID0ERIAI" xlink:type="simple">av</abbrev> spines, row of three long anteroventral hairs and row of long posteroventral hairs (as long as <abbrev xmlns:xlink="http://www.w3.org/1999/xlink" xlink:title="mid femur" id="ABBRID0EVIAI" xlink:type="simple">FII</abbrev> depth, somewhat curved on basal 2/3) (Fig. <xref ref-type="fig" rid="F13">13C</xref>); <abbrev xmlns:xlink="http://www.w3.org/1999/xlink" xlink:title="mid tibia" id="ABBRID0E4IAI" xlink:type="simple">TII</abbrev> with two <abbrev xmlns:xlink="http://www.w3.org/1999/xlink" xlink:title="anterodorsal bristle (s)" id="ABBRID0EBJAI" xlink:type="simple">ad</abbrev>, apically with two long bristles. <abbrev xmlns:xlink="http://www.w3.org/1999/xlink" xlink:title="hind femur" id="ABBRID0EFJAI" xlink:type="simple">FIII</abbrev> without conspicuous hairs and bristles; <abbrev xmlns:xlink="http://www.w3.org/1999/xlink" xlink:title="hind tibia" id="ABBRID0EJJAI" xlink:type="simple">TIII</abbrev> with three <abbrev xmlns:xlink="http://www.w3.org/1999/xlink" xlink:title="anterodorsal bristle (s)" id="ABBRID0ENJAI" xlink:type="simple">ad</abbrev>, two <abbrev xmlns:xlink="http://www.w3.org/1999/xlink" xlink:title="posterodorsal bristle(s)" id="ABBRID0ERJAI" xlink:type="simple">pd</abbrev>, without outstanding ventral bristle. Relative lengths of tibia and five tarsomeres: <abbrev xmlns:xlink="http://www.w3.org/1999/xlink" xlink:title="fore leg" id="ABBRID0EVJAI" xlink:type="simple">LI</abbrev> 5.5: 1.2: 3.0: 3.3: 1.8: 1.0; LII 10.2: 6.4: 3.2: 1.8: 0.9: 1.0; LIII 11.8: 6.2: 4.2: 1.8: 0.9: 1.0.</p><p><bold><italic>Wing</italic></bold> (Fig. <xref ref-type="fig" rid="F13">13E</xref>) hyaline, anterior half and area around crossvein m-cu yellowish, with dark cloud on middle of cell R<sub>2+3</sub>, and a stripe of dark cloud along M<sub>1</sub> and expanding along posterodistal corner of distal cell, dark cloud in subapical portion of distal cell prominent; veins dark brown, R<sub>4+5</sub> curved at middle, M<sub>1</sub> curved at apical 1/3; crossvein m-cu acutely and deeply arched to vein M<sub>1</sub>, forming a hairpin curve, with a slender jet-black brand inside hairpin curve, accessory cellula 1.3 × longer than width. Squama brown with brown hairs. Halter yellow with blackish apex.</p><p><bold><italic>Abdomen</italic></bold> (Fig. <xref ref-type="fig" rid="F13">13B</xref>) nearly as long as head and thorax combined, dark metallic green with pale brown pollinosity, except edge of sternites, apex of epandrium and base of cercus pale. Abdomen with short sparse pale pubescence. Posterior edge of sternite IV forwards recurved with row of short curve spines (Figs <xref ref-type="fig" rid="F14">14A, B</xref>, <xref ref-type="fig" rid="F15">15A</xref>). Lateroposterior corner of tergite V elongated into a triangular process. Sternite V split into pair of sclerites, each sclerite ginkgo leaf-like (Figs <xref ref-type="fig" rid="F14">14A, B</xref>, <xref ref-type="fig" rid="F15">15A</xref>).</p><fig id="F14" position="float" orientation="portrait"><object-id xmlns:xlink="http://www.w3.org/1999/xlink" content-type="doi" xlink:type="simple">10.3897/zookeys.1163.101533.figure14</object-id><object-id xmlns:xlink="http://www.w3.org/1999/xlink" content-type="arpha" xlink:type="simple">27A34FFF-638E-5D02-88EF-6106F3D4FCC1</object-id><label>Figure 14.</label><caption><p><italic><tp:taxon-name><tp:taxon-name-part taxon-name-part-type="genus" reg="Diostracus">D.</tp:taxon-name-part><tp:taxon-name-part taxon-name-part-type="species" reg="laetus">laetus</tp:taxon-name-part></tp:taxon-name></italic> male <bold>A</bold> abdominal Sternite IV and V, male genitalia removed, lateral view <bold>B</bold> abdomen, male genitalia removed, ventral view <bold>C</bold> male genitalia, lateral view <bold>D</bold> male genitalia, ventral view. Scale bar: 1 mm.</p></caption><graphic xmlns:xlink="http://www.w3.org/1999/xlink" xlink:href="zookeys-1163-001_article-101533__-g014.jpg" position="float" orientation="portrait" xlink:type="simple" id="oo_851332.jpg"><uri content-type="original_file" xlink:type="simple">https://binary.pensoft.net/fig/851332</uri></graphic></fig><fig id="F15" position="float" orientation="portrait"><object-id xmlns:xlink="http://www.w3.org/1999/xlink" content-type="doi" xlink:type="simple">10.3897/zookeys.1163.101533.figure15</object-id><object-id xmlns:xlink="http://www.w3.org/1999/xlink" content-type="arpha" xlink:type="simple">F9B7384D-9692-53AD-ACC6-1457CD62223A</object-id><label>Figure 15.</label><caption><p><italic><tp:taxon-name><tp:taxon-name-part taxon-name-part-type="genus" reg="Diostracus">D.</tp:taxon-name-part><tp:taxon-name-part taxon-name-part-type="species" reg="laetus">laetus</tp:taxon-name-part></tp:taxon-name></italic> male <bold>A</bold> abdominal Sternite IV and V, male genitalia removed, ventral view <bold>B</bold> male genitalia, lateral view <bold>C</bold> male genitalia, ventral view. Scale bar: 1 mm.</p></caption><graphic xmlns:xlink="http://www.w3.org/1999/xlink" xlink:href="zookeys-1163-001_article-101533__-g015.jpg" position="float" orientation="portrait" xlink:type="simple" id="oo_851333.jpg"><uri content-type="original_file" xlink:type="simple">https://binary.pensoft.net/fig/851333</uri></graphic></fig><p><bold><italic>Male genitalia</italic></bold> (Figs <xref ref-type="fig" rid="F14">14C, D</xref>, <xref ref-type="fig" rid="F15">15B, C</xref>): Epandrium slightly longer than wide. Epandrial lobe and surstylus pale and lamellated. Epandrial lobe short, band-like, apically with one long and one short bristles. Surstylus irregular in shape, with irregular processes and bristles. Process of subepandrial sclerite exceeding epandrium margin, with short fine pubescence. Hypandrium thick, apically with a shallow, U-shaped incision. Cercus band-like, somewhat bent, with long dark yellow hairs around cercus.</p><p><bold>Female.</bold> Unknown.</p></tp:treatment-sec><tp:treatment-sec sec-type="distribution" id="SECID0E1NAI"><title>Distribution.</title><p>China (Tibet).</p></tp:treatment-sec><tp:treatment-sec sec-type="remarks" id="SECID0E6NAI"><title>Remarks.</title><p>The new species belongs to <italic>pulchripennis</italic> subgroup and is quite similar to <italic><tp:taxon-name><tp:taxon-name-part taxon-name-part-type="genus" reg="Diostracus">D.</tp:taxon-name-part><tp:taxon-name-part taxon-name-part-type="species" reg="emotoi">emotoi</tp:taxon-name-part></tp:taxon-name></italic>. Both species have same chaetotaxy on <abbrev xmlns:xlink="http://www.w3.org/1999/xlink" xlink:title="mid femur" id="ABBRID0ESOAI" xlink:type="simple">FII</abbrev> and they are similar in wing style. However, the new species has no posterior bristles on <abbrev xmlns:xlink="http://www.w3.org/1999/xlink" xlink:title="fore femur" id="ABBRID0EWOAI" xlink:type="simple">FI</abbrev>, long ventral hairs and two wavy bristles on <abbrev xmlns:xlink="http://www.w3.org/1999/xlink" xlink:title="fore tibia" id="ABBRID0E1OAI" xlink:type="simple">TI</abbrev>, and relatively smaller wing accessory cellula (2.5 × as long as wide).</p></tp:treatment-sec><tp:treatment-sec sec-type="etymology" id="SECID0E5OAI"><title>Etymology.</title><p>The name of new species refers to the bright coloration of male wings.</p></tp:treatment-sec></tp:taxon-treatment>
