# Supplementary material for: ﻿Six new species of Diostracus Loew (Diptera, Dolichopodidae) from Tibet
Source: Zookeys. 2023 May 17;1163:1–46. doi: 10.3897/zookeys.1163.101533 (PMC10209835; doi:10.3897/zookeys.1163.101533)
Supplement: XML Treatment for Diostracus polytrichus [file zookeys.1163.101533-treatment6.xml]

<!DOCTYPE tp:taxon-treatment
  PUBLIC "-//TaxonX//DTD Taxonomic Treatment Publishing DTD v0 20100105//EN" "tax-treatment-NSO.dtd">
<tp:taxon-treatment xmlns:tp="http://www.plazi.org/taxpub"><tp:treatment-meta><kwd-group><label>Taxon classification</label><kwd>
              <named-content content-type="kingdom">Animalia</named-content>
            </kwd><kwd>
              <named-content content-type="order">Diptera</named-content>
            </kwd><kwd>
              <named-content content-type="family">Dolichopodidae</named-content>
            </kwd></kwd-group><mixed-citation publication-type="journal"><person-group><name><surname>Zhu</surname><given-names>Yajun</given-names></name><name><surname>Tang</surname><given-names>Chufei</given-names></name><name><surname>Yang</surname><given-names>Ding</given-names></name></person-group><article-title>﻿Six new species of <italic><tp:taxon-name><tp:taxon-name-part taxon-name-part-type="genus" reg="Diostracus">Diostracus</tp:taxon-name-part></tp:taxon-name></italic> Loew (<tp:taxon-name><tp:taxon-name-part taxon-name-part-type="order">Diptera</tp:taxon-name-part></tp:taxon-name>, <tp:taxon-name><tp:taxon-name-part taxon-name-part-type="genus" reg="Dolichopodidae">Dolichopodidae</tp:taxon-name-part></tp:taxon-name>) from Tibet</article-title><source>Zookeys</source><day>17</day><month>05</month><year>2023</year><volume>1163</volume><fpage>1</fpage><lpage>46</lpage><pub-id pub-id-type="doi">10.3897/zookeys.1163.101533</pub-id></mixed-citation></tp:treatment-meta><tp:nomenclature><label>﻿</label><tp:taxon-name>
            <object-id xmlns:xlink="http://www.w3.org/1999/xlink" content-type="arpha" xlink:type="simple">D806573B-75C5-50BB-9834-04B475CE308D</object-id>
            <tp:taxon-name-part taxon-name-part-type="genus" reg="Diostracus">Diostracus</tp:taxon-name-part>
            <tp:taxon-name-part taxon-name-part-type="species" reg="polytrichus">polytrichus</tp:taxon-name-part>
            <object-id xmlns:xlink="http://www.w3.org/1999/xlink" content-type="zoobank" xlink:type="simple">https://zoobank.org/4318BDD9-0AE4-4A15-96DE-549267680311</object-id>
          </tp:taxon-name><tp:taxon-status xmlns:xlink="http://www.w3.org/1999/xlink" xlink:type="simple">sp. nov.</tp:taxon-status><xref ref-type="fig" rid="F16">Figs 16</xref><xref ref-type="fig" rid="F17">, 17</xref><xref ref-type="fig" rid="F18">, 18</xref><xref ref-type="fig" rid="F19">, 19</xref><xref ref-type="fig" rid="F20">, 20</xref><xref ref-type="fig" rid="F31">, 31D</xref><xref ref-type="fig" rid="F32">, 32E</xref></tp:nomenclature><tp:treatment-sec sec-type="type material" id="SECID0EIRAI"><title>Type material.</title><p><bold><italic>Holotype</italic></bold>: China • ♂, China: Tibet, Shigatse, Yatung County (<named-content xmlns:xlink="http://www.w3.org/1999/xlink" content-type="dwc:verbatimCoordinates" xlink:type="simple"><named-content content-type="geo-json" specific-use="{&#34;type&#34;:&#34;Point&#34;,&#34;coordinates&#34;:[89.500000,27.800000]}" id="NCID0EWRAI" xlink:type="simple">27°48'N, 88°90'E</named-content></named-content>), Pamaimang, 3350 m, 2018. VII. 14, leg. Yajun Zhu. <bold><italic>Paratypes</italic></bold>: • 2 ♂♂ 2 ♀♀, same data as for holotype.</p></tp:treatment-sec><tp:treatment-sec sec-type="diagnosis" id="SECID0E5RAI"><title>Diagnosis.</title><p><abbrev xmlns:xlink="http://www.w3.org/1999/xlink" xlink:title="male secondary sexual characters" id="ABBRID0EESAI" xlink:type="simple">MSSC</abbrev>: palpus black; wing crossvein m-cu nearly straight, with jet-black nodule; halter yellow, with blackish apex. Abdomen with dense ventral hairs.</p></tp:treatment-sec><tp:treatment-sec sec-type="description" id="SECID0EISAI"><title>Description.</title><p><bold>Male</bold> (Fig. <xref ref-type="fig" rid="F16">16A</xref>). Body length 6.6–7.0 mm; wing length 9.4–9.8 mm.</p><fig id="F16" position="float" orientation="portrait"><object-id xmlns:xlink="http://www.w3.org/1999/xlink" content-type="doi" xlink:type="simple">10.3897/zookeys.1163.101533.figure16</object-id><object-id xmlns:xlink="http://www.w3.org/1999/xlink" content-type="arpha" xlink:type="simple">27C8A86A-8A4C-59A9-8F89-06ED97FFD08C</object-id><label>Figure 16.</label><caption><p><italic><tp:taxon-name><tp:taxon-name-part taxon-name-part-type="genus" reg="Diostracus">D.</tp:taxon-name-part><tp:taxon-name-part taxon-name-part-type="species" reg="polytrichus">polytrichus</tp:taxon-name-part></tp:taxon-name></italic><bold>A</bold> male; lateral view <bold>B</bold> female, lateral view. Scale bars: 1 mm.</p></caption><graphic xmlns:xlink="http://www.w3.org/1999/xlink" xlink:href="zookeys-1163-001_article-101533__-g016.jpg" position="float" orientation="portrait" xlink:type="simple" id="oo_851334.jpg"><uri content-type="original_file" xlink:type="simple">https://binary.pensoft.net/fig/851334</uri></graphic></fig><p><bold><italic>Head</italic></bold> (Fig. <xref ref-type="fig" rid="F17">17A</xref>) dark metallic green with pale gray pollinosity. Eyes separated; face widened towards clypeus. Hairs and bristles on head black; lower postocular bristles including posteroventral hairs brownish. Ocellar tubercle distinct, with pair of strong <abbrev xmlns:xlink="http://www.w3.org/1999/xlink" xlink:title="ocellar bristle(s)" id="ABBRID0E2TAI" xlink:type="simple">oc</abbrev>, without posterior hairs; <abbrev xmlns:xlink="http://www.w3.org/1999/xlink" xlink:title="vertical bristle(s)" id="ABBRID0E6TAI" xlink:type="simple">vt</abbrev> rather short, 0.3 × as long as <abbrev xmlns:xlink="http://www.w3.org/1999/xlink" xlink:title="ocellar bristle(s)" id="ABBRID0EDUAI" xlink:type="simple">oc</abbrev>, sometimes hair-like; <abbrev xmlns:xlink="http://www.w3.org/1999/xlink" xlink:title="postrovertical bristle (s)" id="ABBRID0EHUAI" xlink:type="simple">pvt</abbrev> slight shorter than <abbrev xmlns:xlink="http://www.w3.org/1999/xlink" xlink:title="ocellar bristle(s)" id="ABBRID0ELUAI" xlink:type="simple">oc</abbrev>. Antenna black; scape bare, or with three or four dorsal bristles; first flagellomere semicircular to subtriangular, 1.2–1.6 × longer than wide; arista apico-dorsal, 4.2–7.5 × as long as first flagellomere, nearly bare. Proboscis blackish with pale hairs; palpus lobate, 2.2–2.5 × as long as broad, blackish with a purple luster, without distinctive bristle.</p><fig id="F17" position="float" orientation="portrait"><object-id xmlns:xlink="http://www.w3.org/1999/xlink" content-type="doi" xlink:type="simple">10.3897/zookeys.1163.101533.figure17</object-id><object-id xmlns:xlink="http://www.w3.org/1999/xlink" content-type="arpha" xlink:type="simple">0161AB0D-B498-5E96-B600-638A1DA8E174</object-id><label>Figure 17.</label><caption><p><italic><tp:taxon-name><tp:taxon-name-part taxon-name-part-type="genus" reg="Diostracus">D.</tp:taxon-name-part><tp:taxon-name-part taxon-name-part-type="species" reg="polytrichus">polytrichus</tp:taxon-name-part></tp:taxon-name></italic> male <bold>A</bold> head, lateral view <bold>B</bold> abdomen, lateral view <bold>C</bold> wing <bold>D</bold><abbrev xmlns:xlink="http://www.w3.org/1999/xlink" xlink:title="fore tarsomeres" id="ABBRID0EKVAI" xlink:type="simple">It</abbrev><sub>1</sub>, anterior view. Scale bars: 1 mm.</p></caption><graphic xmlns:xlink="http://www.w3.org/1999/xlink" xlink:href="zookeys-1163-001_article-101533__-g017.jpg" position="float" orientation="portrait" xlink:type="simple" id="oo_851335.jpg"><uri content-type="original_file" xlink:type="simple">https://binary.pensoft.net/fig/851335</uri></graphic></fig><p><bold><italic>Thorax</italic></bold> dark metallic green with pale gray pollinosity; mesoscutum with two dark brown longitudinal stripes. Hairs and bristles on thorax black; six weak <abbrev xmlns:xlink="http://www.w3.org/1999/xlink" xlink:title="dorsocentral bristle (s)" id="ABBRID0E2VAI" xlink:type="simple">dc</abbrev> except posterior most one <abbrev xmlns:xlink="http://www.w3.org/1999/xlink" xlink:title="dorsocentral bristle (s)" id="ABBRID0E6VAI" xlink:type="simple">dc</abbrev> longest and thick, occasionally with excess <abbrev xmlns:xlink="http://www.w3.org/1999/xlink" xlink:title="dorsocentral bristle (s)" id="ABBRID0EDWAI" xlink:type="simple">dc</abbrev>; <abbrev xmlns:xlink="http://www.w3.org/1999/xlink" xlink:title="acrostichal" id="ABBRID0EHWAI" xlink:type="simple">acr</abbrev> absent; one weak and one strong h, one <abbrev xmlns:xlink="http://www.w3.org/1999/xlink" xlink:title="postohumeral bristle" id="ABBRID0ELWAI" xlink:type="simple">ph</abbrev>, two <abbrev xmlns:xlink="http://www.w3.org/1999/xlink" xlink:title="notopleural bristle (s)" id="ABBRID0EPWAI" xlink:type="simple">npl</abbrev>, one <abbrev xmlns:xlink="http://www.w3.org/1999/xlink" xlink:title="supraalar bristle" id="ABBRID0ETWAI" xlink:type="simple">sa</abbrev>, one <abbrev xmlns:xlink="http://www.w3.org/1999/xlink" xlink:title="postosupraalar bristle" id="ABBRID0EXWAI" xlink:type="simple">psa</abbrev>; scutellum with pair of long <abbrev xmlns:xlink="http://www.w3.org/1999/xlink" xlink:title="scutellar bristle(s)" id="ABBRID0E2WAI" xlink:type="simple">sc</abbrev>. Propleuron with one or two sparse long pale hairs on upper portion and group of long pale hairs on lower portion.</p><p><bold><italic>Legs</italic></bold> nearly entirely black except fore trochanter dark brown; claws well developed, empodium and pulvilli reduced. Hairs and bristles on legs black except those on coxae pale. <abbrev xmlns:xlink="http://www.w3.org/1999/xlink" xlink:title="fore coxa" id="ABBRID0EGXAI" xlink:type="simple">CI</abbrev> with group of pale curved anterior hairs on basal 1/3, upper ones long, and cluster of erect bristles on apical 1/4; <abbrev xmlns:xlink="http://www.w3.org/1999/xlink" xlink:title="mid coxa" id="ABBRID0EKXAI" xlink:type="simple">CII</abbrev> nearly bare; <abbrev xmlns:xlink="http://www.w3.org/1999/xlink" xlink:title="hind coxa" id="ABBRID0EOXAI" xlink:type="simple">CIII</abbrev> with blackish bristle at extreme apex. <abbrev xmlns:xlink="http://www.w3.org/1999/xlink" xlink:title="fore femur" id="ABBRID0ESXAI" xlink:type="simple">FI</abbrev> thickened, with two rows of ventral hairs (as long as <abbrev xmlns:xlink="http://www.w3.org/1999/xlink" xlink:title="fore femur" id="ABBRID0EWXAI" xlink:type="simple">FI</abbrev> depth), basal ones pale, and one posterior bristle at extreme base; <abbrev xmlns:xlink="http://www.w3.org/1999/xlink" xlink:title="fore tibia" id="ABBRID0E1XAI" xlink:type="simple">TI</abbrev> with two <abbrev xmlns:xlink="http://www.w3.org/1999/xlink" xlink:title="posterodorsal bristle(s)" id="ABBRID0E5XAI" xlink:type="simple">pd</abbrev>, three d, row of six or seven long <abbrev xmlns:xlink="http://www.w3.org/1999/xlink" xlink:title="postoventral bristle(s)" id="ABBRID0ECYAI" xlink:type="simple">pv</abbrev> on apical half, apically with two bristles and comb of anterior bristles; <abbrev xmlns:xlink="http://www.w3.org/1999/xlink" xlink:title="fore tarsomeres" id="ABBRID0EGYAI" xlink:type="simple">It</abbrev><sub>1–2</sub> with rows of <abbrev xmlns:xlink="http://www.w3.org/1999/xlink" xlink:title="posterodorsal bristle(s)" id="ABBRID0ELYAI" xlink:type="simple">pd</abbrev> and <abbrev xmlns:xlink="http://www.w3.org/1999/xlink" xlink:title="postoventral bristle(s)" id="ABBRID0EPYAI" xlink:type="simple">pv</abbrev>, ventral surface with short dense fine hairs, <abbrev xmlns:xlink="http://www.w3.org/1999/xlink" xlink:title="fore tarsomeres" id="ABBRID0ETYAI" xlink:type="simple">It</abbrev><sub>1</sub> with row of <abbrev xmlns:xlink="http://www.w3.org/1999/xlink" xlink:title="anteroventral bristle (s)" id="ABBRID0EYYAI" xlink:type="simple">av</abbrev> spines, extending to <abbrev xmlns:xlink="http://www.w3.org/1999/xlink" xlink:title="fore tarsomeres" id="ABBRID0E3YAI" xlink:type="simple">It</abbrev><sub>2</sub> (Fig. <xref ref-type="fig" rid="F17">17D</xref>); <abbrev xmlns:xlink="http://www.w3.org/1999/xlink" xlink:title="mid femur" id="ABBRID0EFZAI" xlink:type="simple">FII</abbrev> with two rows of <abbrev xmlns:xlink="http://www.w3.org/1999/xlink" xlink:title="anteroventral bristle (s)" id="ABBRID0EJZAI" xlink:type="simple">av</abbrev> on basal half, one distinct v at middle, row of short <abbrev xmlns:xlink="http://www.w3.org/1999/xlink" xlink:title="anteroventral bristle (s)" id="ABBRID0ENZAI" xlink:type="simple">av</abbrev> on apical 1/3, row of pale long <abbrev xmlns:xlink="http://www.w3.org/1999/xlink" xlink:title="postoventral bristle(s)" id="ABBRID0ERZAI" xlink:type="simple">pv</abbrev> on basal 2/3 (longest ones 2.5 × longer than <abbrev xmlns:xlink="http://www.w3.org/1999/xlink" xlink:title="mid femur" id="ABBRID0EVZAI" xlink:type="simple">FII</abbrev> depth); <abbrev xmlns:xlink="http://www.w3.org/1999/xlink" xlink:title="mid tibia" id="ABBRID0EZZAI" xlink:type="simple">TII</abbrev> with two <abbrev xmlns:xlink="http://www.w3.org/1999/xlink" xlink:title="anterodorsal bristle (s)" id="ABBRID0E4ZAI" xlink:type="simple">ad</abbrev>, two <abbrev xmlns:xlink="http://www.w3.org/1999/xlink" xlink:title="posterodorsal bristle(s)" id="ABBRID0EB1AI" xlink:type="simple">pd</abbrev>, apically with four bristles. <abbrev xmlns:xlink="http://www.w3.org/1999/xlink" xlink:title="hind femur" id="ABBRID0EF1AI" xlink:type="simple">FIII</abbrev> with four <abbrev xmlns:xlink="http://www.w3.org/1999/xlink" xlink:title="anteroventral bristle (s)" id="ABBRID0EJ1AI" xlink:type="simple">av</abbrev> on middle 1/3, apically with one <abbrev xmlns:xlink="http://www.w3.org/1999/xlink" xlink:title="anteroventral bristle (s)" id="ABBRID0EN1AI" xlink:type="simple">av</abbrev>; <abbrev xmlns:xlink="http://www.w3.org/1999/xlink" xlink:title="hind tibia" id="ABBRID0ER1AI" xlink:type="simple">TIII</abbrev> with four <abbrev xmlns:xlink="http://www.w3.org/1999/xlink" xlink:title="anterodorsal bristle (s)" id="ABBRID0EV1AI" xlink:type="simple">ad</abbrev>, four <abbrev xmlns:xlink="http://www.w3.org/1999/xlink" xlink:title="posterodorsal bristle(s)" id="ABBRID0EZ1AI" xlink:type="simple">pd</abbrev>, four short ventral bristles, apically with three long bristles and comb of short anterior bristles. Relative lengths of tibia and five tarsomeres: <abbrev xmlns:xlink="http://www.w3.org/1999/xlink" xlink:title="fore leg" id="ABBRID0E41AI" xlink:type="simple">LI</abbrev> 6.9: 3.1: 3.2: 1.7: 1.1: 1.0; LII 5.8: 3.2: 1.4: 0.9: 0.5: 0.8; LIII 7.8: 3.4: 2.5: 1.5: 0.8: 0.9.</p><p><bold><italic>Wing</italic></bold> (Fig. <xref ref-type="fig" rid="F17">17C</xref>) hyaline, indistinctly tinged grayish; veins dark brown; crossvein m-cu nearly straight, curved around nodule, with a jet-black nodule. Squama brown with brown hairs. Halter yellow with blackish apex.</p><p><bold><italic>Abdomen</italic></bold> (Fig. <xref ref-type="fig" rid="F17">17B</xref>) nearly as long as thorax, dark metallic green with pale gray pollinosity, bent upwards medially. Abdomen with dense long pale pubescence. Sternite V split into pair of sclerites (Figs <xref ref-type="fig" rid="F18">18A</xref>, <xref ref-type="fig" rid="F19">19A, B</xref>).</p><p><bold><italic>Male genitalia</italic></bold> (Figs <xref ref-type="fig" rid="F18">18B, C</xref>, <xref ref-type="fig" rid="F19">19C, D</xref>): Epandrium swollen, slightly longer than wide. Epandrial lobe tiny and pale, lamellate, apically with two pale bristles. Surstylus bifurcated, dorsal lobe broad and lamellated, inner surface with dense dentiform bristles, ventral lobe elongated, broad and leaf-like, apical margin pale, with one long inner bristle at middle. Hypandrium relatively small, apically with a deep U-shaped incision in ventral view. Cercus band-like, apical 1/3 becoming narrower, with long yellow hairs along margins.</p><fig id="F18" position="float" orientation="portrait"><object-id xmlns:xlink="http://www.w3.org/1999/xlink" content-type="doi" xlink:type="simple">10.3897/zookeys.1163.101533.figure18</object-id><object-id xmlns:xlink="http://www.w3.org/1999/xlink" content-type="arpha" xlink:type="simple">E756B972-8EA0-5F19-B03C-D279103327E6</object-id><label>Figure 18.</label><caption><p><italic><tp:taxon-name><tp:taxon-name-part taxon-name-part-type="genus" reg="Diostracus">D.</tp:taxon-name-part><tp:taxon-name-part taxon-name-part-type="species" reg="polytrichus">polytrichus</tp:taxon-name-part></tp:taxon-name></italic> male <bold>A</bold> abdominal Sternite IV and V, male genitalia removed, ventral view <bold>B</bold> male genitalia, lateral view <bold>C</bold> male genitalia, ventral view. Scale bars: 1 mm.</p></caption><graphic xmlns:xlink="http://www.w3.org/1999/xlink" xlink:href="zookeys-1163-001_article-101533__-g018.jpg" position="float" orientation="portrait" xlink:type="simple" id="oo_851336.jpg"><uri content-type="original_file" xlink:type="simple">https://binary.pensoft.net/fig/851336</uri></graphic></fig><fig id="F19" position="float" orientation="portrait"><object-id xmlns:xlink="http://www.w3.org/1999/xlink" content-type="doi" xlink:type="simple">10.3897/zookeys.1163.101533.figure19</object-id><object-id xmlns:xlink="http://www.w3.org/1999/xlink" content-type="arpha" xlink:type="simple">96A805DE-5922-542A-8E70-1223DBB15E75</object-id><label>Figure 19.</label><caption><p><italic><tp:taxon-name><tp:taxon-name-part taxon-name-part-type="genus" reg="Diostracus">D.</tp:taxon-name-part><tp:taxon-name-part taxon-name-part-type="species" reg="polytrichus">polytrichus</tp:taxon-name-part></tp:taxon-name></italic> male <bold>A</bold> abdominal Sternite IV and V, male genitalia removed, ventral view <bold>B</bold> abdominal Sternite IV and V, male genitalia removed, lateral view with some angles <bold>C</bold> male genitalia, lateral view <bold>D</bold> male genitalia, ventral view. Scale bars: 1 mm.</p></caption><graphic xmlns:xlink="http://www.w3.org/1999/xlink" xlink:href="zookeys-1163-001_article-101533__-g019.jpg" position="float" orientation="portrait" xlink:type="simple" id="oo_851337.jpg"><uri content-type="original_file" xlink:type="simple">https://binary.pensoft.net/fig/851337</uri></graphic></fig><p><bold>Female</bold> (Fig. <xref ref-type="fig" rid="F16">16B</xref>). Body length 5.4–6.0 mm; wing length 6.8–7.9 mm. Nearly as same as male, but: ocellar tubercle without posterior hairs, antenna (Fig. <xref ref-type="fig" rid="F31">31D</xref>) scape with two short dorsal bristles, first flagellomere semicircular, nearly as long as width, arista apicobasal, 5.6 × longer than first flagellomere. Proboscis blackish; palpus relatively smaller than males, not reaching apex of proboscis. Seven weak <abbrev xmlns:xlink="http://www.w3.org/1999/xlink" xlink:title="dorsocentral bristle (s)" id="ABBRID0EY5AI" xlink:type="simple">dc</abbrev>, except posterior most <abbrev xmlns:xlink="http://www.w3.org/1999/xlink" xlink:title="dorsocentral bristle (s)" id="ABBRID0E35AI" xlink:type="simple">dc</abbrev> longest and thicken. Propleuron with two or three sparse short pale curved hairs on upper portion and group of five or six sparse long pale curved hairs on lower portion. Legs black. <abbrev xmlns:xlink="http://www.w3.org/1999/xlink" xlink:title="fore coxa" id="ABBRID0EA6AI" xlink:type="simple">CI</abbrev> with erect pale hairs on anterior surface, ones on lower portion black and thick; <abbrev xmlns:xlink="http://www.w3.org/1999/xlink" xlink:title="fore femur" id="ABBRID0EE6AI" xlink:type="simple">FI</abbrev> with one preapical <abbrev xmlns:xlink="http://www.w3.org/1999/xlink" xlink:title="postoventral bristle(s)" id="ABBRID0EI6AI" xlink:type="simple">pv</abbrev>; <abbrev xmlns:xlink="http://www.w3.org/1999/xlink" xlink:title="fore tibia" id="ABBRID0EM6AI" xlink:type="simple">TI</abbrev> with four <abbrev xmlns:xlink="http://www.w3.org/1999/xlink" xlink:title="posterodorsal bristle(s)" id="ABBRID0EQ6AI" xlink:type="simple">pd</abbrev>, two <abbrev xmlns:xlink="http://www.w3.org/1999/xlink" xlink:title="postoventral bristle(s)" id="ABBRID0EU6AI" xlink:type="simple">pv</abbrev>, apically with three bristles and comb of short anterior bristles; <abbrev xmlns:xlink="http://www.w3.org/1999/xlink" xlink:title="mid femur" id="ABBRID0EY6AI" xlink:type="simple">FII</abbrev> with one strong preapical <abbrev xmlns:xlink="http://www.w3.org/1999/xlink" xlink:title="anteroventral bristle (s)" id="ABBRID0E36AI" xlink:type="simple">av</abbrev> and one weak preapical <abbrev xmlns:xlink="http://www.w3.org/1999/xlink" xlink:title="postoventral bristle(s)" id="ABBRID0EAABI" xlink:type="simple">pv</abbrev>; <abbrev xmlns:xlink="http://www.w3.org/1999/xlink" xlink:title="mid tibia" id="ABBRID0EEABI" xlink:type="simple">TII</abbrev> with three <abbrev xmlns:xlink="http://www.w3.org/1999/xlink" xlink:title="anterodorsal bristle (s)" id="ABBRID0EIABI" xlink:type="simple">ad</abbrev>, two <abbrev xmlns:xlink="http://www.w3.org/1999/xlink" xlink:title="posterodorsal bristle(s)" id="ABBRID0EMABI" xlink:type="simple">pd</abbrev>, apically with four strong bristles; <abbrev xmlns:xlink="http://www.w3.org/1999/xlink" xlink:title="hind femur" id="ABBRID0EQABI" xlink:type="simple">FIII</abbrev> with one strong preapical <abbrev xmlns:xlink="http://www.w3.org/1999/xlink" xlink:title="anteroventral bristle (s)" id="ABBRID0EUABI" xlink:type="simple">av</abbrev> and one weak preapical <abbrev xmlns:xlink="http://www.w3.org/1999/xlink" xlink:title="postoventral bristle(s)" id="ABBRID0EYABI" xlink:type="simple">pv</abbrev>; <abbrev xmlns:xlink="http://www.w3.org/1999/xlink" xlink:title="hind tibia" id="ABBRID0E3ABI" xlink:type="simple">TIII</abbrev> with three <abbrev xmlns:xlink="http://www.w3.org/1999/xlink" xlink:title="anterodorsal bristle (s)" id="ABBRID0EABBI" xlink:type="simple">ad</abbrev>, apically with three bristles. Wing (Fig. <xref ref-type="fig" rid="F32">32E</xref>): m-cu straight, forming obtuse angle with CuA<sub>1</sub>; area around m-cu tingled with blackish ash. Halter yellow with blackish apex.</p><p><bold><italic>Female terminalia</italic></bold> (Fig. <xref ref-type="fig" rid="F20">20</xref>): Abdominal segments VII and VIII slender; tergite VIII divided into two sclerites; epiproct split into pair of hemitergites, apically with row of five strong curved spines; dorsal lobes of cercus finger-like, somewhat elongated, with dark yellow bristles; ventral lobes of cercus short, apex rounded.</p><fig id="F20" position="float" orientation="portrait"><object-id xmlns:xlink="http://www.w3.org/1999/xlink" content-type="doi" xlink:type="simple">10.3897/zookeys.1163.101533.figure20</object-id><object-id xmlns:xlink="http://www.w3.org/1999/xlink" content-type="arpha" xlink:type="simple">8F999027-45EB-5689-820B-95CCBA9DAD13</object-id><label>Figure 20.</label><caption><p><italic><tp:taxon-name><tp:taxon-name-part taxon-name-part-type="genus" reg="Diostracus">D.</tp:taxon-name-part><tp:taxon-name-part taxon-name-part-type="species" reg="polytrichus">polytrichus</tp:taxon-name-part></tp:taxon-name></italic> female, abdomen <bold>A</bold> dorsal view <bold>B</bold> lateral view <bold>C</bold> ventral view. Scale bar: 1 mm.</p></caption><graphic xmlns:xlink="http://www.w3.org/1999/xlink" xlink:href="zookeys-1163-001_article-101533__-g020.jpg" position="float" orientation="portrait" xlink:type="simple" id="oo_851338.jpg"><uri content-type="original_file" xlink:type="simple">https://binary.pensoft.net/fig/851338</uri></graphic></fig></tp:treatment-sec><tp:treatment-sec sec-type="distribution" id="SECID0ETCBI"><title>Distribution.</title><p>China (Tibet).</p></tp:treatment-sec><tp:treatment-sec sec-type="remarks" id="SECID0EYCBI"><title>Remarks.</title><p>The new species is quite similar to <italic><tp:taxon-name><tp:taxon-name-part taxon-name-part-type="genus" reg="Diostracus">D.</tp:taxon-name-part><tp:taxon-name-part taxon-name-part-type="species" reg="tibetensis">tibetensis</tp:taxon-name-part></tp:taxon-name></italic>, but the cerci of new species are lamellate with broad base. Females of the new species are characterized by the semicircular first flagellomere of antenna, the straight crossvein m-cu, and the blackish apex of halter.</p></tp:treatment-sec><tp:treatment-sec sec-type="etymology" id="SECID0EJDBI"><title>Etymology.</title><p>The name of the new species refers to the dense abdominal ventral hairs.</p></tp:treatment-sec><tp:treatment-sec><!--Section generated to contain objects referenced in tp:taxon-treatment.--><fig id="F31" position="float" orientation="portrait"><object-id xmlns:xlink="http://www.w3.org/1999/xlink" content-type="doi" xlink:type="simple">10.3897/zookeys.1163.101533.figure31</object-id><object-id xmlns:xlink="http://www.w3.org/1999/xlink" content-type="arpha" xlink:type="simple">9785FA9E-07A5-51D5-A19C-42F3A0D05815</object-id><label>Figure 31.</label><caption><p>Female antenna, lateral view <bold>A</bold><italic><tp:taxon-name><tp:taxon-name-part taxon-name-part-type="genus" reg="Diostracus">D.</tp:taxon-name-part><tp:taxon-name-part taxon-name-part-type="species" reg="acutatus">acutatus</tp:taxon-name-part></tp:taxon-name></italic>, show apical arista <bold>B</bold><italic><tp:taxon-name><tp:taxon-name-part taxon-name-part-type="genus" reg="Diostracus">D.</tp:taxon-name-part><tp:taxon-name-part taxon-name-part-type="species" reg="acutatus">acutatus</tp:taxon-name-part></tp:taxon-name></italic>, show subapical arista <bold>C</bold><italic><tp:taxon-name><tp:taxon-name-part taxon-name-part-type="genus" reg="Diostracus">D.</tp:taxon-name-part><tp:taxon-name-part taxon-name-part-type="species" reg="fasciculatus">fasciculatus</tp:taxon-name-part></tp:taxon-name></italic><bold>D</bold><italic><tp:taxon-name><tp:taxon-name-part taxon-name-part-type="genus" reg="Diostracus">D.</tp:taxon-name-part><tp:taxon-name-part taxon-name-part-type="species" reg="polytrichus">polytrichus</tp:taxon-name-part></tp:taxon-name></italic><bold>E</bold><italic><tp:taxon-name><tp:taxon-name-part taxon-name-part-type="genus" reg="Diostracus">D.</tp:taxon-name-part><tp:taxon-name-part taxon-name-part-type="species" reg="translucidus">translucidus</tp:taxon-name-part></tp:taxon-name></italic>. Scale bars: 1 mm.</p></caption><graphic xmlns:xlink="http://www.w3.org/1999/xlink" xlink:href="zookeys-1163-001_article-101533__-g031.jpg" position="float" orientation="portrait" xlink:type="simple" id="oo_851349.jpg"><uri content-type="original_file" xlink:type="simple">https://binary.pensoft.net/fig/851349</uri></graphic></fig><fig id="F32" position="float" orientation="portrait"><object-id xmlns:xlink="http://www.w3.org/1999/xlink" content-type="doi" xlink:type="simple">10.3897/zookeys.1163.101533.figure32</object-id><object-id xmlns:xlink="http://www.w3.org/1999/xlink" content-type="arpha" xlink:type="simple">560C1F22-11D9-5111-BA92-CC171E2919A9</object-id><label>Figure 32.</label><caption><p>Apex of female wing <bold>A, B</bold><italic><tp:taxon-name><tp:taxon-name-part taxon-name-part-type="genus" reg="Diostracus">D.</tp:taxon-name-part><tp:taxon-name-part taxon-name-part-type="species" reg="acutatus">acutatus</tp:taxon-name-part></tp:taxon-name></italic><bold>C</bold><italic><tp:taxon-name><tp:taxon-name-part taxon-name-part-type="genus" reg="Diostracus">D.</tp:taxon-name-part><tp:taxon-name-part taxon-name-part-type="species" reg="fasciculatus">fasciculatus</tp:taxon-name-part></tp:taxon-name></italic><bold>D</bold><italic><tp:taxon-name><tp:taxon-name-part taxon-name-part-type="genus" reg="Diostracus">D.</tp:taxon-name-part><tp:taxon-name-part taxon-name-part-type="species" reg="translucidus">translucidus</tp:taxon-name-part></tp:taxon-name></italic><bold>E</bold><italic><tp:taxon-name><tp:taxon-name-part taxon-name-part-type="genus" reg="Diostracus">D.</tp:taxon-name-part><tp:taxon-name-part taxon-name-part-type="species" reg="polytrichus">polytrichus</tp:taxon-name-part></tp:taxon-name></italic>. Scale bar: 1 mm.</p></caption><graphic xmlns:xlink="http://www.w3.org/1999/xlink" xlink:href="zookeys-1163-001_article-101533__-g032.jpg" position="float" orientation="portrait" xlink:type="simple" id="oo_851350.jpg"><uri content-type="original_file" xlink:type="simple">https://binary.pensoft.net/fig/851350</uri></graphic></fig></tp:treatment-sec></tp:taxon-treatment>
