# Supplementary material for: ﻿Six new species of Diostracus Loew (Diptera, Dolichopodidae) from Tibet
Source: Zookeys. 2023 May 17;1163:1–46. doi: 10.3897/zookeys.1163.101533 (PMC10209835; doi:10.3897/zookeys.1163.101533)
Supplement: XML Treatment for Diostracus strenus [file zookeys.1163.101533-treatment7.xml]

<!DOCTYPE tp:taxon-treatment
  PUBLIC "-//TaxonX//DTD Taxonomic Treatment Publishing DTD v0 20100105//EN" "tax-treatment-NSO.dtd">
<tp:taxon-treatment xmlns:tp="http://www.plazi.org/taxpub"><tp:treatment-meta><kwd-group><label>Taxon classification</label><kwd>
              <named-content content-type="kingdom">Animalia</named-content>
            </kwd><kwd>
              <named-content content-type="order">Diptera</named-content>
            </kwd><kwd>
              <named-content content-type="family">Dolichopodidae</named-content>
            </kwd></kwd-group><mixed-citation publication-type="journal"><person-group><name><surname>Zhu</surname><given-names>Yajun</given-names></name><name><surname>Tang</surname><given-names>Chufei</given-names></name><name><surname>Yang</surname><given-names>Ding</given-names></name></person-group><article-title>﻿Six new species of <italic><tp:taxon-name><tp:taxon-name-part taxon-name-part-type="genus" reg="Diostracus">Diostracus</tp:taxon-name-part></tp:taxon-name></italic> Loew (<tp:taxon-name><tp:taxon-name-part taxon-name-part-type="order">Diptera</tp:taxon-name-part></tp:taxon-name>, <tp:taxon-name><tp:taxon-name-part taxon-name-part-type="genus" reg="Dolichopodidae">Dolichopodidae</tp:taxon-name-part></tp:taxon-name>) from Tibet</article-title><source>Zookeys</source><day>17</day><month>05</month><year>2023</year><volume>1163</volume><fpage>1</fpage><lpage>46</lpage><pub-id pub-id-type="doi">10.3897/zookeys.1163.101533</pub-id></mixed-citation></tp:treatment-meta><tp:nomenclature><label>﻿</label><tp:taxon-name>
            <object-id xmlns:xlink="http://www.w3.org/1999/xlink" content-type="arpha" xlink:type="simple">CEEE1408-BE8D-5244-865C-4D1D57F82387</object-id>
            <tp:taxon-name-part taxon-name-part-type="genus" reg="Diostracus">Diostracus</tp:taxon-name-part>
            <tp:taxon-name-part taxon-name-part-type="species" reg="strenus">strenus</tp:taxon-name-part>
            <object-id xmlns:xlink="http://www.w3.org/1999/xlink" content-type="zoobank" xlink:type="simple">https://zoobank.org/DD9B81DF-05D1-485A-81E8-572D667BA73F</object-id>
          </tp:taxon-name><tp:taxon-status xmlns:xlink="http://www.w3.org/1999/xlink" xlink:type="simple">sp. nov.</tp:taxon-status><xref ref-type="fig" rid="F21">Figs 21</xref><xref ref-type="fig" rid="F22">, 22</xref><xref ref-type="fig" rid="F23">, 23</xref><xref ref-type="fig" rid="F24">, 24</xref></tp:nomenclature><tp:treatment-sec sec-type="type material" id="SECID0EHFBI"><title>Type material.</title><p><bold><italic>Holotype</italic></bold>: China • ♂, Tibet, Shigatse, Yatung County (<named-content xmlns:xlink="http://www.w3.org/1999/xlink" content-type="dwc:verbatimCoordinates" xlink:type="simple"><named-content content-type="geo-json" specific-use="{&#34;type&#34;:&#34;Point&#34;,&#34;coordinates&#34;:[89.500000,27.800000]}" id="NCID0EVFBI" xlink:type="simple">27°48'N, 88°90'E</named-content></named-content>), 2700–3200 m, 2018. VII. 13, leg. Yajun Zhu. <bold><italic>Paratype</italic></bold>: • 1 ♂, same data as for holotype but Pamaimang, 3350 m, 2018. VII. 14.</p></tp:treatment-sec><tp:treatment-sec sec-type="diagnosis" id="SECID0E4FBI"><title>Diagnosis.</title><p><abbrev xmlns:xlink="http://www.w3.org/1999/xlink" xlink:title="male secondary sexual characters" id="ABBRID0EDGBI" xlink:type="simple">MSSC</abbrev>: dark and robust fly; <abbrev xmlns:xlink="http://www.w3.org/1999/xlink" xlink:title="fore femur" id="ABBRID0EHGBI" xlink:type="simple">FI</abbrev> and <abbrev xmlns:xlink="http://www.w3.org/1999/xlink" xlink:title="fore tibia" id="ABBRID0ELGBI" xlink:type="simple">TI</abbrev> distinctly thickened; posterior ventral margin of <abbrev xmlns:xlink="http://www.w3.org/1999/xlink" xlink:title="fore tarsomeres" id="ABBRID0EPGBI" xlink:type="simple">It</abbrev><sub>1</sub> and anterior ventral margin of <abbrev xmlns:xlink="http://www.w3.org/1999/xlink" xlink:title="fore tarsomeres" id="ABBRID0EUGBI" xlink:type="simple">It</abbrev><sub>2</sub> expanded into auriform lobes; crossvein m-cu acutely and deeply arched to vein M<sub>1</sub>, forming a ‘h’-shaped curve, with a jet-black mark inside curve.</p></tp:treatment-sec><tp:treatment-sec sec-type="description" id="SECID0E2GBI"><title>Description.</title><p><bold>Male</bold> (Fig. <xref ref-type="fig" rid="F21">21</xref>). Body length 6.0 mm; wing length 8.0 mm.</p><fig id="F21" position="float" orientation="portrait"><object-id xmlns:xlink="http://www.w3.org/1999/xlink" content-type="doi" xlink:type="simple">10.3897/zookeys.1163.101533.figure21</object-id><object-id xmlns:xlink="http://www.w3.org/1999/xlink" content-type="arpha" xlink:type="simple">7537094E-8F43-5316-B7E3-A59E78B9D781</object-id><label>Figure 21.</label><caption><p><italic><tp:taxon-name><tp:taxon-name-part taxon-name-part-type="genus" reg="Diostracus">D.</tp:taxon-name-part><tp:taxon-name-part taxon-name-part-type="species" reg="strenus">strenus</tp:taxon-name-part></tp:taxon-name></italic>, male; lateral view. Scale bar: 1 mm.</p></caption><graphic xmlns:xlink="http://www.w3.org/1999/xlink" xlink:href="zookeys-1163-001_article-101533__-g021.jpg" position="float" orientation="portrait" xlink:type="simple" id="oo_851339.jpg"><uri content-type="original_file" xlink:type="simple">https://binary.pensoft.net/fig/851339</uri></graphic></fig><p><bold><italic>Head</italic></bold> (Fig. <xref ref-type="fig" rid="F22">22A</xref>) dark metallic green with pale brown pollinosity. Eyes separated; face widened towards clypeus. Hairs and bristles on head black; lower postocular bristles including posteroventral hairs pale. Ocellar tubercle distinct, with pair of strong <abbrev xmlns:xlink="http://www.w3.org/1999/xlink" xlink:title="ocellar bristle(s)" id="ABBRID0EKIBI" xlink:type="simple">oc</abbrev>, without posterior hairs; <abbrev xmlns:xlink="http://www.w3.org/1999/xlink" xlink:title="vertical bristle(s)" id="ABBRID0EOIBI" xlink:type="simple">vt</abbrev> short, 0.7 × as long as <abbrev xmlns:xlink="http://www.w3.org/1999/xlink" xlink:title="ocellar bristle(s)" id="ABBRID0ESIBI" xlink:type="simple">oc</abbrev>, nearly as long as <abbrev xmlns:xlink="http://www.w3.org/1999/xlink" xlink:title="postrovertical bristle (s)" id="ABBRID0EWIBI" xlink:type="simple">pvt</abbrev>. Antenna black; scape with a weak dorsal bristle at basal 1/3; first flagellomere subtriangular, 1.5 × longer than wide; arista apicodorsal, 3 × as long as first flagellomere, nearly bare. Proboscis blackish with pale hairs; palpus lobate, 3.5 × as long as broad, blackish with a purple luster, without distinctive bristle.</p><fig id="F22" position="float" orientation="portrait"><object-id xmlns:xlink="http://www.w3.org/1999/xlink" content-type="doi" xlink:type="simple">10.3897/zookeys.1163.101533.figure22</object-id><object-id xmlns:xlink="http://www.w3.org/1999/xlink" content-type="arpha" xlink:type="simple">098EB2D6-8489-5180-8787-155577DAA21C</object-id><label>Figure 22.</label><caption><p><italic><tp:taxon-name><tp:taxon-name-part taxon-name-part-type="genus" reg="Diostracus">D.</tp:taxon-name-part><tp:taxon-name-part taxon-name-part-type="species" reg="strenus">strenus</tp:taxon-name-part></tp:taxon-name></italic> male <bold>A</bold> head, lateral view <bold>B</bold> abdomen, lateral view <bold>C</bold> wing <bold>D</bold><abbrev xmlns:xlink="http://www.w3.org/1999/xlink" xlink:title="fore tibia" id="ABBRID0EVJBI" xlink:type="simple">TI</abbrev> and <abbrev xmlns:xlink="http://www.w3.org/1999/xlink" xlink:title="fore tarsomeres" id="ABBRID0EZJBI" xlink:type="simple">It</abbrev>, anterior view <bold>E</bold><abbrev xmlns:xlink="http://www.w3.org/1999/xlink" xlink:title="fore tibia" id="ABBRID0E6JBI" xlink:type="simple">TI</abbrev> and <abbrev xmlns:xlink="http://www.w3.org/1999/xlink" xlink:title="fore tarsomeres" id="ABBRID0EDKBI" xlink:type="simple">It</abbrev>, posterior view. Scale bars: 1 mm.</p></caption><graphic xmlns:xlink="http://www.w3.org/1999/xlink" xlink:href="zookeys-1163-001_article-101533__-g022.jpg" position="float" orientation="portrait" xlink:type="simple" id="oo_851340.jpg"><uri content-type="original_file" xlink:type="simple">https://binary.pensoft.net/fig/851340</uri></graphic></fig><p><bold><italic>Thorax</italic></bold> dark metallic green with pale brown pollinosity. Hairs and bristles on thorax black; six mostly hair-like <abbrev xmlns:xlink="http://www.w3.org/1999/xlink" xlink:title="dorsocentral bristle (s)" id="ABBRID0ETKBI" xlink:type="simple">dc</abbrev> except 1<sup>st</sup> and 6<sup>th</sup><abbrev xmlns:xlink="http://www.w3.org/1999/xlink" xlink:title="dorsocentral bristle (s)" id="ABBRID0E2KBI" xlink:type="simple">dc</abbrev> long and thick; <abbrev xmlns:xlink="http://www.w3.org/1999/xlink" xlink:title="acrostichal" id="ABBRID0E6KBI" xlink:type="simple">acr</abbrev> absent; one h, one <abbrev xmlns:xlink="http://www.w3.org/1999/xlink" xlink:title="postohumeral bristle" id="ABBRID0EDLBI" xlink:type="simple">ph</abbrev>, two <abbrev xmlns:xlink="http://www.w3.org/1999/xlink" xlink:title="notopleural bristle (s)" id="ABBRID0EHLBI" xlink:type="simple">npl</abbrev>, one <abbrev xmlns:xlink="http://www.w3.org/1999/xlink" xlink:title="supraalar bristle" id="ABBRID0ELLBI" xlink:type="simple">sa</abbrev>, one <abbrev xmlns:xlink="http://www.w3.org/1999/xlink" xlink:title="postosupraalar bristle" id="ABBRID0EPLBI" xlink:type="simple">psa</abbrev>; scutellum with pair of <abbrev xmlns:xlink="http://www.w3.org/1999/xlink" xlink:title="scutellar bristle(s)" id="ABBRID0ETLBI" xlink:type="simple">sc</abbrev>. Propleuron with two or three sparse, short, pale hairs on upper portion and one or two short pale hairs on lower portion.</p><p><bold><italic>Legs</italic></bold> nearly entirely black except fore and mid trochanters dark yellow; claws well developed, empodium and pulvilli reduced. Hairs and bristles on legs black except those on coxae pale. <abbrev xmlns:xlink="http://www.w3.org/1999/xlink" xlink:title="fore coxa" id="ABBRID0E5LBI" xlink:type="simple">CI</abbrev> without distinctive bristle, but with dense, erect, pale, anterior hairs on apical 1/4; <abbrev xmlns:xlink="http://www.w3.org/1999/xlink" xlink:title="mid coxa" id="ABBRID0ECMBI" xlink:type="simple">CII</abbrev> with cluster of black bristles at extreme apex; <abbrev xmlns:xlink="http://www.w3.org/1999/xlink" xlink:title="hind coxa" id="ABBRID0EGMBI" xlink:type="simple">CIII</abbrev> nearly bare. Fore trochanter elongated, with lobate posterior process. <abbrev xmlns:xlink="http://www.w3.org/1999/xlink" xlink:title="fore femur" id="ABBRID0EKMBI" xlink:type="simple">FI</abbrev> distinctly thickened, with group of pale hairs on apical 1/5 (less than <abbrev xmlns:xlink="http://www.w3.org/1999/xlink" xlink:title="fore femur" id="ABBRID0EOMBI" xlink:type="simple">FI</abbrev> depth) (Fig. <xref ref-type="fig" rid="F22">22D, E</xref>); <abbrev xmlns:xlink="http://www.w3.org/1999/xlink" xlink:title="fore tibia" id="ABBRID0EWMBI" xlink:type="simple">TI</abbrev> distinctly thickened, curved, with three <abbrev xmlns:xlink="http://www.w3.org/1999/xlink" xlink:title="anterodorsal bristle (s)" id="ABBRID0E1MBI" xlink:type="simple">ad</abbrev> on basal half, two <abbrev xmlns:xlink="http://www.w3.org/1999/xlink" xlink:title="posterodorsal bristle(s)" id="ABBRID0E5MBI" xlink:type="simple">pd</abbrev> on apical 1/3, row of five long <abbrev xmlns:xlink="http://www.w3.org/1999/xlink" xlink:title="postoventral bristle(s)" id="ABBRID0ECNBI" xlink:type="simple">pv</abbrev> on apical 1/3, apically with comb of short pale <abbrev xmlns:xlink="http://www.w3.org/1999/xlink" xlink:title="anteroventral bristle (s)" id="ABBRID0EGNBI" xlink:type="simple">av</abbrev> spines (Fig. <xref ref-type="fig" rid="F22">22D, E</xref>); <abbrev xmlns:xlink="http://www.w3.org/1999/xlink" xlink:title="fore tarsomeres" id="ABBRID0EONBI" xlink:type="simple">It</abbrev><sub>1</sub> shortened, concave ventrally, posterior ventral margin expanded into a auriform lobe (Fig. <xref ref-type="fig" rid="F22">22D, E</xref>); <abbrev xmlns:xlink="http://www.w3.org/1999/xlink" xlink:title="fore tarsomeres" id="ABBRID0EXNBI" xlink:type="simple">It</abbrev><sub>2</sub> thickened and recurved, somewhat flattened dorsoventrally, with anterior ventral margin at extreme base expanded into an auriform lobe, corresponding to the auriform lobe of <abbrev xmlns:xlink="http://www.w3.org/1999/xlink" xlink:title="fore tarsomeres" id="ABBRID0E3NBI" xlink:type="simple">It</abbrev><sub>1</sub>, a spine-like lobe at basal 1/4, and two rows of short <abbrev xmlns:xlink="http://www.w3.org/1999/xlink" xlink:title="postoventral bristle(s)" id="ABBRID0EBOBI" xlink:type="simple">pv</abbrev> spines (Fig. <xref ref-type="fig" rid="F22">22D, E</xref>). <abbrev xmlns:xlink="http://www.w3.org/1999/xlink" xlink:title="mid femur" id="ABBRID0EJOBI" xlink:type="simple">FII</abbrev> with rows of pale postoventral hairs (as long as <abbrev xmlns:xlink="http://www.w3.org/1999/xlink" xlink:title="mid femur" id="ABBRID0ENOBI" xlink:type="simple">FII</abbrev> depth), and one <abbrev xmlns:xlink="http://www.w3.org/1999/xlink" xlink:title="anterodorsal bristle (s)" id="ABBRID0EROBI" xlink:type="simple">ad</abbrev> at apical 1/8; <abbrev xmlns:xlink="http://www.w3.org/1999/xlink" xlink:title="mid tibia" id="ABBRID0EVOBI" xlink:type="simple">TII</abbrev> with rows of curved ventral hairs on basal 2/3 (longest ones 2 × longer than <abbrev xmlns:xlink="http://www.w3.org/1999/xlink" xlink:title="mid tibia" id="ABBRID0EZOBI" xlink:type="simple">TII</abbrev> depth), three weak <abbrev xmlns:xlink="http://www.w3.org/1999/xlink" xlink:title="anterodorsal bristle (s)" id="ABBRID0E4OBI" xlink:type="simple">ad</abbrev>, two weak <abbrev xmlns:xlink="http://www.w3.org/1999/xlink" xlink:title="posterodorsal bristle(s)" id="ABBRID0EBPBI" xlink:type="simple">pd</abbrev>, apically with two long bristles. <abbrev xmlns:xlink="http://www.w3.org/1999/xlink" xlink:title="hind femur" id="ABBRID0EFPBI" xlink:type="simple">FIII</abbrev> with two <abbrev xmlns:xlink="http://www.w3.org/1999/xlink" xlink:title="anterodorsal bristle (s)" id="ABBRID0EJPBI" xlink:type="simple">ad</abbrev> on apical 1/6, rows of sparse pale ventral hairs on basal half (less than <abbrev xmlns:xlink="http://www.w3.org/1999/xlink" xlink:title="hind femur" id="ABBRID0ENPBI" xlink:type="simple">FIII</abbrev> depth); <abbrev xmlns:xlink="http://www.w3.org/1999/xlink" xlink:title="hind tibia" id="ABBRID0ERPBI" xlink:type="simple">TIII</abbrev> with five <abbrev xmlns:xlink="http://www.w3.org/1999/xlink" xlink:title="anterodorsal bristle (s)" id="ABBRID0EVPBI" xlink:type="simple">ad</abbrev>, three <abbrev xmlns:xlink="http://www.w3.org/1999/xlink" xlink:title="posterodorsal bristle(s)" id="ABBRID0EZPBI" xlink:type="simple">pd</abbrev>, without outstanding ventral bristle, apically with two bristles. Relative lengths of tibia and five tarsomeres: <abbrev xmlns:xlink="http://www.w3.org/1999/xlink" xlink:title="fore leg" id="ABBRID0E4PBI" xlink:type="simple">LI</abbrev> 5.7: 0.6: 2.8: 2.1: 1.0: 1.0; LII 8.8: 5.2: 2.2: 1.3: 0.8: 1.0; LIII 10.3: 4.7: 3.0: 1.4: 0.7: 1.0.</p><p><bold><italic>Wing</italic></bold> (Fig. <xref ref-type="fig" rid="F22">22C</xref>) hyaline, indistinctly tinged grayish; veins dark brown; crossvein m-cu acutely and deeply arched to vein M<sub>1</sub>, forming a ‘h’-shaped curve, with a jet-black mark inside curve. Squama brown with brown hairs. Haltere blackish with pale knob.</p><p><bold><italic>Abdomen</italic></bold> (Fig. <xref ref-type="fig" rid="F22">22B</xref>) nearly as long as head and thorax combined, dark metallic green with pale gray pollinosity. Abdomen with pale pubescence. Sternite IV medially with an obtuse process, and one tubercle bearing bundle of brown bristles, latero-posterior corner with brown bristles (Figs <xref ref-type="fig" rid="F23">23A</xref>, <xref ref-type="fig" rid="F24">24A</xref>). Sternite V split into pair of sclerites, each sclerite ginkgo leaf-like (Figs <xref ref-type="fig" rid="F23">23A</xref>, <xref ref-type="fig" rid="F24">24A</xref>).</p><p><bold><italic>Male genitalia</italic></bold> (Figs <xref ref-type="fig" rid="F23">23B, C</xref>, <xref ref-type="fig" rid="F24">24B, C</xref>): Epandrium slightly longer than wide. Epandrial lobe elongated, lamellated, apically with two short bristles. Surstylus thick, apex dark, bending inwards, with a finger-like inner process. Hypandrium thick, apically with a shallow, V-shaped incision. Cercus straight and clavated, inner surface somewhat hollow, with long pale hairs along margin, apical half with dense, erect, dark yellow bristles on inner surface.</p><fig id="F23" position="float" orientation="portrait"><object-id xmlns:xlink="http://www.w3.org/1999/xlink" content-type="doi" xlink:type="simple">10.3897/zookeys.1163.101533.figure23</object-id><object-id xmlns:xlink="http://www.w3.org/1999/xlink" content-type="arpha" xlink:type="simple">437726B6-AC14-5EE9-9B19-C1CCA220DC93</object-id><label>Figure 23.</label><caption><p><italic><tp:taxon-name><tp:taxon-name-part taxon-name-part-type="genus" reg="Diostracus">D.</tp:taxon-name-part><tp:taxon-name-part taxon-name-part-type="species" reg="strenus">strenus</tp:taxon-name-part></tp:taxon-name></italic> male <bold>A</bold> abdominal Sternite IV and V, male genitalia removed, ventral view <bold>B</bold> male genitalia, lateral view <bold>C</bold> male genitalia, ventral view. Scale bar: 1 mm.</p></caption><graphic xmlns:xlink="http://www.w3.org/1999/xlink" xlink:href="zookeys-1163-001_article-101533__-g023.jpg" position="float" orientation="portrait" xlink:type="simple" id="oo_851341.jpg"><uri content-type="original_file" xlink:type="simple">https://binary.pensoft.net/fig/851341</uri></graphic></fig><fig id="F24" position="float" orientation="portrait"><object-id xmlns:xlink="http://www.w3.org/1999/xlink" content-type="doi" xlink:type="simple">10.3897/zookeys.1163.101533.figure24</object-id><object-id xmlns:xlink="http://www.w3.org/1999/xlink" content-type="arpha" xlink:type="simple">2A2D625B-26D4-5495-8F6F-40D6B741C803</object-id><label>Figure 24.</label><caption><p><italic><tp:taxon-name><tp:taxon-name-part taxon-name-part-type="genus" reg="Diostracus">D.</tp:taxon-name-part><tp:taxon-name-part taxon-name-part-type="species" reg="strenus">strenus</tp:taxon-name-part></tp:taxon-name></italic> male <bold>A</bold> abdominal Sternite IV and V, male genitalia removed, ventral view <bold>B</bold> male genitalia, lateral view <bold>C</bold> male genitalia, ventral view. Scale bar: 1 mm.</p></caption><graphic xmlns:xlink="http://www.w3.org/1999/xlink" xlink:href="zookeys-1163-001_article-101533__-g024.jpg" position="float" orientation="portrait" xlink:type="simple" id="oo_851342.jpg"><uri content-type="original_file" xlink:type="simple">https://binary.pensoft.net/fig/851342</uri></graphic></fig><p><bold>Female.</bold> Unknown.</p></tp:treatment-sec><tp:treatment-sec sec-type="distribution" id="SECID0EYTBI"><title>Distribution.</title><p>China (Tibet).</p></tp:treatment-sec><tp:treatment-sec sec-type="remarks" id="SECID0E4TBI"><title>Remarks.</title><p>The new species belongs to <italic><tp:taxon-name><tp:taxon-name-part taxon-name-part-type="genus" reg="Diostracus">D.</tp:taxon-name-part><tp:taxon-name-part taxon-name-part-type="species" reg="fenestratus">fenestratus</tp:taxon-name-part></tp:taxon-name></italic> group. <abbrev xmlns:xlink="http://www.w3.org/1999/xlink" xlink:title="fore tarsomeres" id="ABBRID0EOUBI" xlink:type="simple">It</abbrev> looks like <italic><tp:taxon-name><tp:taxon-name-part taxon-name-part-type="genus" reg="Diostracus">D.</tp:taxon-name-part><tp:taxon-name-part taxon-name-part-type="species" reg="flexus">flexus</tp:taxon-name-part></tp:taxon-name></italic>, but can be separated from the latter by the following features of males: the weak acute ventral process near extreme base of <abbrev xmlns:xlink="http://www.w3.org/1999/xlink" xlink:title="fore tarsomeres" id="ABBRID0E4UBI" xlink:type="simple">It</abbrev><sub>2</sub>, the swollen apex of <abbrev xmlns:xlink="http://www.w3.org/1999/xlink" xlink:title="fore tarsomeres" id="ABBRID0ECVBI" xlink:type="simple">It</abbrev><sub>2</sub>, the row of erect dense strong long posterior, and the anterior ventral bristles on apex of <abbrev xmlns:xlink="http://www.w3.org/1999/xlink" xlink:title="mid tibia" id="ABBRID0EHVBI" xlink:type="simple">TII</abbrev>.</p></tp:treatment-sec><tp:treatment-sec sec-type="etymology" id="SECID0ELVBI"><title>Etymology.</title><p>The name of new species refers to the strongly thickened legs.</p></tp:treatment-sec></tp:taxon-treatment>
