# Supplementary material for: ﻿Six new species of Diostracus Loew (Diptera, Dolichopodidae) from Tibet
Source: Zookeys. 2023 May 17;1163:1–46. doi: 10.3897/zookeys.1163.101533 (PMC10209835; doi:10.3897/zookeys.1163.101533)
Supplement: XML Treatment for Diostracus translucidus [file zookeys.1163.101533-treatment8.xml]

<!DOCTYPE tp:taxon-treatment
  PUBLIC "-//TaxonX//DTD Taxonomic Treatment Publishing DTD v0 20100105//EN" "tax-treatment-NSO.dtd">
<tp:taxon-treatment xmlns:tp="http://www.plazi.org/taxpub"><tp:treatment-meta><kwd-group><label>Taxon classification</label><kwd>
              <named-content content-type="kingdom">Animalia</named-content>
            </kwd><kwd>
              <named-content content-type="order">Diptera</named-content>
            </kwd><kwd>
              <named-content content-type="family">Dolichopodidae</named-content>
            </kwd></kwd-group><mixed-citation publication-type="journal"><person-group><name><surname>Zhu</surname><given-names>Yajun</given-names></name><name><surname>Tang</surname><given-names>Chufei</given-names></name><name><surname>Yang</surname><given-names>Ding</given-names></name></person-group><article-title>﻿Six new species of <italic><tp:taxon-name><tp:taxon-name-part taxon-name-part-type="genus" reg="Diostracus">Diostracus</tp:taxon-name-part></tp:taxon-name></italic> Loew (<tp:taxon-name><tp:taxon-name-part taxon-name-part-type="order">Diptera</tp:taxon-name-part></tp:taxon-name>, <tp:taxon-name><tp:taxon-name-part taxon-name-part-type="genus" reg="Dolichopodidae">Dolichopodidae</tp:taxon-name-part></tp:taxon-name>) from Tibet</article-title><source>Zookeys</source><day>17</day><month>05</month><year>2023</year><volume>1163</volume><fpage>1</fpage><lpage>46</lpage><pub-id pub-id-type="doi">10.3897/zookeys.1163.101533</pub-id></mixed-citation></tp:treatment-meta><tp:nomenclature><label>﻿</label><tp:taxon-name>
            <object-id xmlns:xlink="http://www.w3.org/1999/xlink" content-type="arpha" xlink:type="simple">C76C0D85-8833-52BF-AF62-A2488071A1DE</object-id>
            <tp:taxon-name-part taxon-name-part-type="genus" reg="Diostracus">Diostracus</tp:taxon-name-part>
            <tp:taxon-name-part taxon-name-part-type="species" reg="translucidus">translucidus</tp:taxon-name-part>
            <object-id xmlns:xlink="http://www.w3.org/1999/xlink" content-type="zoobank" xlink:type="simple">https://zoobank.org/19498122-29A8-4F0E-8ADB-9318C2FD6101</object-id>
          </tp:taxon-name><tp:taxon-status xmlns:xlink="http://www.w3.org/1999/xlink" xlink:type="simple">sp. nov.</tp:taxon-status><xref ref-type="fig" rid="F25">Figs 25</xref><xref ref-type="fig" rid="F26">, 26</xref><xref ref-type="fig" rid="F27">, 27</xref><xref ref-type="fig" rid="F28">, 28</xref><xref ref-type="fig" rid="F29">, 29</xref><xref ref-type="fig" rid="F30">, 30</xref><xref ref-type="fig" rid="F31">, 31E</xref><xref ref-type="fig" rid="F32">, 32D</xref></tp:nomenclature><tp:treatment-sec sec-type="type material" id="SECID0EZXBI"><title>Type material.</title><p><bold><italic>Holotype</italic></bold>: China • ♂, Tibet, Nyingchi, Medog, 80 k, 2013. IX. 13, leg. Gang Yao. <bold><italic>Paratypes</italic></bold>: • 2 ♀♀, same data as for holotype.</p></tp:treatment-sec><tp:treatment-sec sec-type="diagnosis" id="SECID0EHYBI"><title>Diagnosis.</title><p><abbrev xmlns:xlink="http://www.w3.org/1999/xlink" xlink:title="male secondary sexual characters" id="ABBRID0ENYBI" xlink:type="simple">MSSC</abbrev>: palpus normal, not reaching apex of proboscis. Scutellum with pair of <abbrev xmlns:xlink="http://www.w3.org/1999/xlink" xlink:title="scutellar bristle(s)" id="ABBRID0ERYBI" xlink:type="simple">sc</abbrev> and four or five pairs of marginal hairs; <abbrev xmlns:xlink="http://www.w3.org/1999/xlink" xlink:title="fore coxa" id="ABBRID0EVYBI" xlink:type="simple">CI</abbrev> with row of anterior hairs and two strong recurved spines at extreme apex; <abbrev xmlns:xlink="http://www.w3.org/1999/xlink" xlink:title="fore femur" id="ABBRID0EZYBI" xlink:type="simple">FI</abbrev> with a deep hollow at base; wing indistinctly tinged grayish; <abbrev xmlns:xlink="http://www.w3.org/1999/xlink" xlink:title="mid femur" id="ABBRID0E4YBI" xlink:type="simple">FII</abbrev> with row of dense <abbrev xmlns:xlink="http://www.w3.org/1999/xlink" xlink:title="anterodorsal bristle (s)" id="ABBRID0EBZBI" xlink:type="simple">ad</abbrev> on apical 2/5; wing apically with three translucent windows between vein C, vein R<sub>2+3</sub>, vein R<sub>4+5</sub>, and vein M<sub>1</sub>.</p></tp:treatment-sec><tp:treatment-sec sec-type="description" id="SECID0ELZBI"><title>Description.</title><p><bold>Male</bold> (Fig. <xref ref-type="fig" rid="F25">25A</xref>). Body length 5.8 mm; wing length 6.0 mm.</p><fig id="F25" position="float" orientation="portrait"><object-id xmlns:xlink="http://www.w3.org/1999/xlink" content-type="doi" xlink:type="simple">10.3897/zookeys.1163.101533.figure25</object-id><object-id xmlns:xlink="http://www.w3.org/1999/xlink" content-type="arpha" xlink:type="simple">67AA6D3D-3351-58BA-81D0-1EF3771AEFD4</object-id><label>Figure 25.</label><caption><p><italic><tp:taxon-name><tp:taxon-name-part taxon-name-part-type="genus" reg="Diostracus">D.</tp:taxon-name-part><tp:taxon-name-part taxon-name-part-type="species" reg="translucidus">translucidus</tp:taxon-name-part></tp:taxon-name></italic><bold>A</bold> male; lateral view <bold>B</bold> female, lateral view. Scale bar: 1 mm.</p></caption><graphic xmlns:xlink="http://www.w3.org/1999/xlink" xlink:href="zookeys-1163-001_article-101533__-g025.jpg" position="float" orientation="portrait" xlink:type="simple" id="oo_851343.jpg"><uri content-type="original_file" xlink:type="simple">https://binary.pensoft.net/fig/851343</uri></graphic></fig><p><bold><italic>Head</italic></bold> (Fig. <xref ref-type="fig" rid="F26">26A</xref>) dark metallic green with pale gray pollinosity. Eyes separated; face widened towards clypeus. Hairs and bristles on head black; lower postocular bristles including posteroventral hairs pale. Ocellar tubercle distinct, with pair of <abbrev xmlns:xlink="http://www.w3.org/1999/xlink" xlink:title="ocellar bristle(s)" id="ABBRID0E51BI" xlink:type="simple">oc</abbrev> (lost), without posterior hairs; <abbrev xmlns:xlink="http://www.w3.org/1999/xlink" xlink:title="vertical bristle(s)" id="ABBRID0EC2BI" xlink:type="simple">vt</abbrev> rather short, 0.2 × as long as <abbrev xmlns:xlink="http://www.w3.org/1999/xlink" xlink:title="postrovertical bristle (s)" id="ABBRID0EG2BI" xlink:type="simple">pvt</abbrev>. Antenna brownish black; scape prolonged, without dorsal bristle; first flagellomere subtriangular, 1.3 × longer than wide; arista apicodorsal, 4.8 × as long as first flagellomere, nearly bare. Proboscis huge and brown, apex blackish with pale hairs; palpus lobate, not reaching apex of proboscis, without distinctive bristle.</p><fig id="F26" position="float" orientation="portrait"><object-id xmlns:xlink="http://www.w3.org/1999/xlink" content-type="doi" xlink:type="simple">10.3897/zookeys.1163.101533.figure26</object-id><object-id xmlns:xlink="http://www.w3.org/1999/xlink" content-type="arpha" xlink:type="simple">95B39B59-521E-5EAC-95E7-BA3D1F8DF414</object-id><label>Figure 26.</label><caption><p><italic><tp:taxon-name><tp:taxon-name-part taxon-name-part-type="genus" reg="Diostracus">D.</tp:taxon-name-part><tp:taxon-name-part taxon-name-part-type="species" reg="translucidus">translucidus</tp:taxon-name-part></tp:taxon-name></italic> male <bold>A</bold> head, lateral view <bold>B</bold> apex of wing <bold>C</bold><abbrev xmlns:xlink="http://www.w3.org/1999/xlink" xlink:title="fore leg" id="ABBRID0ED3BI" xlink:type="simple">LI</abbrev>, anterior view <bold>D</bold> abdomen, lateral view. Scale bars: 1 mm.</p></caption><graphic xmlns:xlink="http://www.w3.org/1999/xlink" xlink:href="zookeys-1163-001_article-101533__-g026.jpg" position="float" orientation="portrait" xlink:type="simple" id="oo_851344.jpg"><uri content-type="original_file" xlink:type="simple">https://binary.pensoft.net/fig/851344</uri></graphic></fig><p><bold><italic>Thorax</italic></bold> dark metallic green with pale gray pollinosity; mesoscutum with pair of dark brown longitudinal stripe. Hairs and bristles on thorax black; six mostly hair-like <abbrev xmlns:xlink="http://www.w3.org/1999/xlink" xlink:title="dorsocentral bristle (s)" id="ABBRID0EV3BI" xlink:type="simple">dc</abbrev> except posterior most one <abbrev xmlns:xlink="http://www.w3.org/1999/xlink" xlink:title="dorsocentral bristle (s)" id="ABBRID0EZ3BI" xlink:type="simple">dc</abbrev> longest and thick; <abbrev xmlns:xlink="http://www.w3.org/1999/xlink" xlink:title="acrostichal" id="ABBRID0E43BI" xlink:type="simple">acr</abbrev> absent; one h, one <abbrev xmlns:xlink="http://www.w3.org/1999/xlink" xlink:title="postohumeral bristle" id="ABBRID0EB4BI" xlink:type="simple">ph</abbrev>, one <abbrev xmlns:xlink="http://www.w3.org/1999/xlink" xlink:title="notopleural bristle (s)" id="ABBRID0EF4BI" xlink:type="simple">npl</abbrev>, one <abbrev xmlns:xlink="http://www.w3.org/1999/xlink" xlink:title="supraalar bristle" id="ABBRID0EJ4BI" xlink:type="simple">sa</abbrev>, one <abbrev xmlns:xlink="http://www.w3.org/1999/xlink" xlink:title="postosupraalar bristle" id="ABBRID0EN4BI" xlink:type="simple">psa</abbrev>; scutellum with pair of <abbrev xmlns:xlink="http://www.w3.org/1999/xlink" xlink:title="scutellar bristle(s)" id="ABBRID0ER4BI" xlink:type="simple">sc</abbrev> (lost) and four or five pairs of marginal hairs (<abbrev xmlns:xlink="http://www.w3.org/1999/xlink" xlink:title="male secondary sexual characters" id="ABBRID0EV4BI" xlink:type="simple">MSSC</abbrev>). Postnotum well developed, and convex. Propleuron with two or three sparse short pale hairs on lower portion.</p><p><bold><italic>Legs</italic></bold> nearly entirely black except fore trochanter dark yellow, mid- and hind trochanters brownish black; claws prolonged (<abbrev xmlns:xlink="http://www.w3.org/1999/xlink" xlink:title="male secondary sexual characters" id="ABBRID0EA5BI" xlink:type="simple">MSSC</abbrev>), empodium and pulvilli present. Hairs and bristles on legs black. <abbrev xmlns:xlink="http://www.w3.org/1999/xlink" xlink:title="fore coxa" id="ABBRID0EE5BI" xlink:type="simple">CI</abbrev> depressed laterally, without distinctive bristle, but with row of anterior hairs and two strong recurved spines at extreme apex (<abbrev xmlns:xlink="http://www.w3.org/1999/xlink" xlink:title="male secondary sexual characters" id="ABBRID0EI5BI" xlink:type="simple">MSSC</abbrev>); <abbrev xmlns:xlink="http://www.w3.org/1999/xlink" xlink:title="mid coxa" id="ABBRID0EM5BI" xlink:type="simple">CII</abbrev> and <abbrev xmlns:xlink="http://www.w3.org/1999/xlink" xlink:title="hind coxa" id="ABBRID0EQ5BI" xlink:type="simple">CIII</abbrev> with clusters of anterior bristles at extreme apex. <abbrev xmlns:xlink="http://www.w3.org/1999/xlink" xlink:title="fore femur" id="ABBRID0EU5BI" xlink:type="simple">FI</abbrev> distinctly thickened, with a deep hollow at base, and row of three or four curved ventral spines and row of dense anterior bristles long the edge of the hollow (<abbrev xmlns:xlink="http://www.w3.org/1999/xlink" xlink:title="male secondary sexual characters" id="ABBRID0EY5BI" xlink:type="simple">MSSC</abbrev>), basal 2/3 with row of four long yellow <abbrev xmlns:xlink="http://www.w3.org/1999/xlink" xlink:title="anteroventral bristle (s)" id="ABBRID0E35BI" xlink:type="simple">av</abbrev> (nearly as long as <abbrev xmlns:xlink="http://www.w3.org/1999/xlink" xlink:title="fore femur" id="ABBRID0EA6BI" xlink:type="simple">FI</abbrev> depth) (<abbrev xmlns:xlink="http://www.w3.org/1999/xlink" xlink:title="male secondary sexual characters" id="ABBRID0EE6BI" xlink:type="simple">MSSC</abbrev>), apically with long thin pale hairs (<abbrev xmlns:xlink="http://www.w3.org/1999/xlink" xlink:title="male secondary sexual characters" id="ABBRID0EI6BI" xlink:type="simple">MSSC</abbrev>) (Fig. <xref ref-type="fig" rid="F26">26C</xref>); <abbrev xmlns:xlink="http://www.w3.org/1999/xlink" xlink:title="fore tibia" id="ABBRID0EQ6BI" xlink:type="simple">TI</abbrev> slightly thickened, with row of <abbrev xmlns:xlink="http://www.w3.org/1999/xlink" xlink:title="anterodorsal bristle (s)" id="ABBRID0EU6BI" xlink:type="simple">ad</abbrev> along whole length, ventral surface nearly bare (<abbrev xmlns:xlink="http://www.w3.org/1999/xlink" xlink:title="male secondary sexual characters" id="ABBRID0EY6BI" xlink:type="simple">MSSC</abbrev>); <abbrev xmlns:xlink="http://www.w3.org/1999/xlink" xlink:title="fore tarsomeres" id="ABBRID0E36BI" xlink:type="simple">It</abbrev><sub>1</sub> somewhat thicken, with row of long <abbrev xmlns:xlink="http://www.w3.org/1999/xlink" xlink:title="anterodorsal bristle (s)" id="ABBRID0EBACI" xlink:type="simple">ad</abbrev> and <abbrev xmlns:xlink="http://www.w3.org/1999/xlink" xlink:title="posterodorsal bristle(s)" id="ABBRID0EFACI" xlink:type="simple">pd</abbrev> along whole length (nearly as long as <abbrev xmlns:xlink="http://www.w3.org/1999/xlink" xlink:title="fore tarsomeres" id="ABBRID0EJACI" xlink:type="simple">It</abbrev><sub>1</sub> depth), apical half flattened ventrally with two rows of short curved spines and rows of bristles along the edge, apically with a strong curved <abbrev xmlns:xlink="http://www.w3.org/1999/xlink" xlink:title="postoventral bristle(s)" id="ABBRID0EOACI" xlink:type="simple">pv</abbrev> spine (<abbrev xmlns:xlink="http://www.w3.org/1999/xlink" xlink:title="male secondary sexual characters" id="ABBRID0ESACI" xlink:type="simple">MSSC</abbrev>) (Fig. <xref ref-type="fig" rid="F26">26C</xref>); <abbrev xmlns:xlink="http://www.w3.org/1999/xlink" xlink:title="fore tarsomeres" id="ABBRID0E1ACI" xlink:type="simple">It</abbrev><sub>2</sub> with row of long curved anteroventral hairs along the whole length, apical half with two rows of long posterior bristles (<abbrev xmlns:xlink="http://www.w3.org/1999/xlink" xlink:title="male secondary sexual characters" id="ABBRID0E6ACI" xlink:type="simple">MSSC</abbrev>); <abbrev xmlns:xlink="http://www.w3.org/1999/xlink" xlink:title="fore tarsomeres" id="ABBRID0EDBCI" xlink:type="simple">It</abbrev><sub>3</sub> elongated, base and apex somewhat swollen, nearly bare, except with row of three or four posteroventral hairs at base and four or five dorsal bristles at apex (<abbrev xmlns:xlink="http://www.w3.org/1999/xlink" xlink:title="male secondary sexual characters" id="ABBRID0EIBCI" xlink:type="simple">MSSC</abbrev>); <abbrev xmlns:xlink="http://www.w3.org/1999/xlink" xlink:title="fore tarsomeres" id="ABBRID0EMBCI" xlink:type="simple">It</abbrev><sub>4</sub> with long ventral bristles apically (<abbrev xmlns:xlink="http://www.w3.org/1999/xlink" xlink:title="male secondary sexual characters" id="ABBRID0ERBCI" xlink:type="simple">MSSC</abbrev>). <abbrev xmlns:xlink="http://www.w3.org/1999/xlink" xlink:title="mid femur" id="ABBRID0EVBCI" xlink:type="simple">FII</abbrev> with row of dense <abbrev xmlns:xlink="http://www.w3.org/1999/xlink" xlink:title="anterodorsal bristle (s)" id="ABBRID0EZBCI" xlink:type="simple">ad</abbrev> on apical 2/5 (<abbrev xmlns:xlink="http://www.w3.org/1999/xlink" xlink:title="male secondary sexual characters" id="ABBRID0E4BCI" xlink:type="simple">MSSC</abbrev>); <abbrev xmlns:xlink="http://www.w3.org/1999/xlink" xlink:title="mid tibia" id="ABBRID0EBCCI" xlink:type="simple">TII</abbrev> with two <abbrev xmlns:xlink="http://www.w3.org/1999/xlink" xlink:title="anterodorsal bristle (s)" id="ABBRID0EFCCI" xlink:type="simple">ad</abbrev>, 8 <abbrev xmlns:xlink="http://www.w3.org/1999/xlink" xlink:title="posterodorsal bristle(s)" id="ABBRID0EJCCI" xlink:type="simple">pd</abbrev>. <abbrev xmlns:xlink="http://www.w3.org/1999/xlink" xlink:title="hind femur" id="ABBRID0ENCCI" xlink:type="simple">FIII</abbrev> without outstanding bristle; <abbrev xmlns:xlink="http://www.w3.org/1999/xlink" xlink:title="hind tibia" id="ABBRID0ERCCI" xlink:type="simple">TIII</abbrev> with row of long thin <abbrev xmlns:xlink="http://www.w3.org/1999/xlink" xlink:title="anterodorsal bristle (s)" id="ABBRID0EVCCI" xlink:type="simple">ad</abbrev> and long erect thin <abbrev xmlns:xlink="http://www.w3.org/1999/xlink" xlink:title="posterodorsal bristle(s)" id="ABBRID0EZCCI" xlink:type="simple">pd</abbrev>; <abbrev xmlns:xlink="http://www.w3.org/1999/xlink" xlink:title="hind tarsomeres" id="ABBRID0E4CCI" xlink:type="simple">IIIt</abbrev><sub>1</sub> with row of thin <abbrev xmlns:xlink="http://www.w3.org/1999/xlink" xlink:title="anterodorsal bristle (s)" id="ABBRID0ECDCI" xlink:type="simple">ad</abbrev> long whole length. Relative lengths of tibia and five tarsomeres: <abbrev xmlns:xlink="http://www.w3.org/1999/xlink" xlink:title="fore leg" id="ABBRID0EGDCI" xlink:type="simple">LI</abbrev> 5.3: 1.2: 2.2: 2.6: 0.4: 0.7; LII 7.3: 5.0: 2.4: 1.2: 0.6: 0.8; LIII 8.5: 4.8: 3.4: 1.6: 0.8: 0.8.</p><p><bold><italic>Wing</italic></bold> (Fig. <xref ref-type="fig" rid="F26">26B</xref>) hyaline, indistinctly tinged grayish, apically with three translucent windows between vein C, vein R<sub>2+3</sub>, vein R<sub>4+5</sub>, vein M<sub>1</sub> (<abbrev xmlns:xlink="http://www.w3.org/1999/xlink" xlink:title="male secondary sexual characters" id="ABBRID0E2DCI" xlink:type="simple">MSSC</abbrev>); vein M with brown strip on middle section (<abbrev xmlns:xlink="http://www.w3.org/1999/xlink" xlink:title="male secondary sexual characters" id="ABBRID0E6DCI" xlink:type="simple">MSSC</abbrev>); veins dark brown; crossvein m-cu somewhat curved. Squama yellow with yellow hairs. Halter brown.</p><p><bold><italic>Abdomen</italic></bold> (Fig. <xref ref-type="fig" rid="F26">26D</xref>) nearly as long as head and thorax combined, dark metallic green with pale gray pollinosity. Abdomen with sparse pale pubescence. Tergites II–V with triangular hyaline area on posterior margin (<abbrev xmlns:xlink="http://www.w3.org/1999/xlink" xlink:title="male secondary sexual characters" id="ABBRID0EOECI" xlink:type="simple">MSSC</abbrev>); Sternite II medially with a digitiform anterior process (<abbrev xmlns:xlink="http://www.w3.org/1999/xlink" xlink:title="male secondary sexual characters" id="ABBRID0ESECI" xlink:type="simple">MSSC</abbrev>) (Fig. <xref ref-type="fig" rid="F26">26D</xref>), Sternite IV with a pair of long brown band-like sclerites (Figs <xref ref-type="fig" rid="F27">27</xref>, <xref ref-type="fig" rid="F28">28A</xref>, <xref ref-type="fig" rid="F29">29A</xref>); Sternite V longer than Sternite IV, split into pair of sclerites (Figs <xref ref-type="fig" rid="F27">27</xref>, <xref ref-type="fig" rid="F28">28A</xref>, <xref ref-type="fig" rid="F29">29A</xref>). Hypandrium not distinctly swollen.</p><fig id="F27" position="float" orientation="portrait"><object-id xmlns:xlink="http://www.w3.org/1999/xlink" content-type="doi" xlink:type="simple">10.3897/zookeys.1163.101533.figure27</object-id><object-id xmlns:xlink="http://www.w3.org/1999/xlink" content-type="arpha" xlink:type="simple">6439B147-F8F4-5F7C-86C6-6EF4FE006FF1</object-id><label>Figure 27.</label><caption><p><italic><tp:taxon-name><tp:taxon-name-part taxon-name-part-type="genus" reg="Diostracus">D.</tp:taxon-name-part><tp:taxon-name-part taxon-name-part-type="species" reg="translucidus">translucidus</tp:taxon-name-part></tp:taxon-name></italic> male, apex of abdomen <bold>A</bold> dorsal view <bold>B</bold> ventral view <bold>C</bold> lateral view. Scale bar: 1 mm.</p></caption><graphic xmlns:xlink="http://www.w3.org/1999/xlink" xlink:href="zookeys-1163-001_article-101533__-g027.jpg" position="float" orientation="portrait" xlink:type="simple" id="oo_851345.jpg"><uri content-type="original_file" xlink:type="simple">https://binary.pensoft.net/fig/851345</uri></graphic></fig><fig id="F28" position="float" orientation="portrait"><object-id xmlns:xlink="http://www.w3.org/1999/xlink" content-type="doi" xlink:type="simple">10.3897/zookeys.1163.101533.figure28</object-id><object-id xmlns:xlink="http://www.w3.org/1999/xlink" content-type="arpha" xlink:type="simple">554F8622-E98F-597F-8432-73A209381EA5</object-id><label>Figure 28.</label><caption><p><italic><tp:taxon-name><tp:taxon-name-part taxon-name-part-type="genus" reg="Diostracus">D.</tp:taxon-name-part><tp:taxon-name-part taxon-name-part-type="species" reg="translucidus">translucidus</tp:taxon-name-part></tp:taxon-name></italic> male <bold>A</bold> abdominal Sternite IV and V, male genitalia removed, ventral view <bold>B</bold> male genitalia, lateral view <bold>C</bold> male genitalia, ventral view. Scale bar: 1 mm.</p></caption><graphic xmlns:xlink="http://www.w3.org/1999/xlink" xlink:href="zookeys-1163-001_article-101533__-g028.jpg" position="float" orientation="portrait" xlink:type="simple" id="oo_851346.jpg"><uri content-type="original_file" xlink:type="simple">https://binary.pensoft.net/fig/851346</uri></graphic></fig><fig id="F29" position="float" orientation="portrait"><object-id xmlns:xlink="http://www.w3.org/1999/xlink" content-type="doi" xlink:type="simple">10.3897/zookeys.1163.101533.figure29</object-id><object-id xmlns:xlink="http://www.w3.org/1999/xlink" content-type="arpha" xlink:type="simple">35126796-8A94-5A5C-918A-F6D0B6676FBC</object-id><label>Figure 29.</label><caption><p><italic><tp:taxon-name><tp:taxon-name-part taxon-name-part-type="genus" reg="Diostracus">D.</tp:taxon-name-part><tp:taxon-name-part taxon-name-part-type="species" reg="translucidus">translucidus</tp:taxon-name-part></tp:taxon-name></italic> male <bold>A</bold> abdominal Sternite IV and V, male genitalia removed, ventral view <bold>B</bold> male genitalia, lateral view <bold>C</bold> male genitalia, ventral view. Scale bar: 1 mm.</p></caption><graphic xmlns:xlink="http://www.w3.org/1999/xlink" xlink:href="zookeys-1163-001_article-101533__-g029.jpg" position="float" orientation="portrait" xlink:type="simple" id="oo_851347.jpg"><uri content-type="original_file" xlink:type="simple">https://binary.pensoft.net/fig/851347</uri></graphic></fig><p><bold><italic>Male genitalia</italic></bold> (Figs <xref ref-type="fig" rid="F28">28B, C</xref>, <xref ref-type="fig" rid="F29">29B, C</xref>): Epandrium slightly longer than wide. Epandrial lobe long, wavy, band-like, with an acute basal process, one short bristle at tip. Surstylus thick, lamellated, with two short spines. Hypandrium short thick, apically with a shallow, V-shaped apical incision. Cercus rather short (1/3 as long as epandrium length), spoon-shaped, with dark yellow hairs on outer surface, apical ones long (nearly as long as cercus length), and subapically with group of dense erect dark yellow bristles on inner surface.</p><p><bold>Female</bold> (Figs <xref ref-type="fig" rid="F25">25B</xref>, <xref ref-type="fig" rid="F31">31E</xref>). Body length 7.4–7.6 mm; wing length 7.8–8.0 mm. Same as male, except <abbrev xmlns:xlink="http://www.w3.org/1999/xlink" xlink:title="male secondary sexual characters" id="ABBRID0EHJCI" xlink:type="simple">MSSC</abbrev>. <abbrev xmlns:xlink="http://www.w3.org/1999/xlink" xlink:title="fore femur" id="ABBRID0ELJCI" xlink:type="simple">FI</abbrev> without distinct bristles; <abbrev xmlns:xlink="http://www.w3.org/1999/xlink" xlink:title="fore tibia" id="ABBRID0EPJCI" xlink:type="simple">TI</abbrev> with three <abbrev xmlns:xlink="http://www.w3.org/1999/xlink" xlink:title="anterodorsal bristle (s)" id="ABBRID0ETJCI" xlink:type="simple">ad</abbrev>, two <abbrev xmlns:xlink="http://www.w3.org/1999/xlink" xlink:title="posterodorsal bristle(s)" id="ABBRID0EXJCI" xlink:type="simple">pd</abbrev>; <abbrev xmlns:xlink="http://www.w3.org/1999/xlink" xlink:title="mid femur" id="ABBRID0E2JCI" xlink:type="simple">FII</abbrev> with two <abbrev xmlns:xlink="http://www.w3.org/1999/xlink" xlink:title="anterodorsal bristle (s)" id="ABBRID0E6JCI" xlink:type="simple">ad</abbrev>; <abbrev xmlns:xlink="http://www.w3.org/1999/xlink" xlink:title="mid tibia" id="ABBRID0EDKCI" xlink:type="simple">TII</abbrev> with one <abbrev xmlns:xlink="http://www.w3.org/1999/xlink" xlink:title="anterodorsal bristle (s)" id="ABBRID0EHKCI" xlink:type="simple">ad</abbrev>, one <abbrev xmlns:xlink="http://www.w3.org/1999/xlink" xlink:title="posterodorsal bristle(s)" id="ABBRID0ELKCI" xlink:type="simple">pd</abbrev>, apically with three bristles; <abbrev xmlns:xlink="http://www.w3.org/1999/xlink" xlink:title="hind femur" id="ABBRID0EPKCI" xlink:type="simple">FIII</abbrev> bare; <abbrev xmlns:xlink="http://www.w3.org/1999/xlink" xlink:title="hind tibia" id="ABBRID0ETKCI" xlink:type="simple">TIII</abbrev> with four <abbrev xmlns:xlink="http://www.w3.org/1999/xlink" xlink:title="anterodorsal bristle (s)" id="ABBRID0EXKCI" xlink:type="simple">ad</abbrev>, apically with two bristles. Wing (Fig. <xref ref-type="fig" rid="F32">32D</xref>) hyaline, indistinctly tinged grayish, crossvein m-cu straight, forming acute angle with CuA<sub>1</sub>.</p><p><bold><italic>Female genitalia</italic></bold> (Fig. <xref ref-type="fig" rid="F30">30</xref>): Abdominal segments VII and VIII slender; tergite VIII divided into two sclerites; epiproct split into pair of hemitergites, apically with row of eight strong curved spines; hypoproct semicircular; dorsal lobes of cercus somewhat elongated, with dark yellow bristles; ventral lobes of cercus short, apex rounded.</p><fig id="F30" position="float" orientation="portrait"><object-id xmlns:xlink="http://www.w3.org/1999/xlink" content-type="doi" xlink:type="simple">10.3897/zookeys.1163.101533.figure30</object-id><object-id xmlns:xlink="http://www.w3.org/1999/xlink" content-type="arpha" xlink:type="simple">5652437B-447D-5DE4-AADC-065A8A77A977</object-id><label>Figure 30.</label><caption><p><italic><tp:taxon-name><tp:taxon-name-part taxon-name-part-type="genus" reg="Diostracus">D.</tp:taxon-name-part><tp:taxon-name-part taxon-name-part-type="species" reg="translucidus">translucidus</tp:taxon-name-part></tp:taxon-name></italic> female, abdomen <bold>A</bold> dorsal view <bold>B</bold> lateral view <bold>C</bold> ventral view. Scale bar: 1 mm.</p></caption><graphic xmlns:xlink="http://www.w3.org/1999/xlink" xlink:href="zookeys-1163-001_article-101533__-g030.jpg" position="float" orientation="portrait" xlink:type="simple" id="oo_851348.jpg"><uri content-type="original_file" xlink:type="simple">https://binary.pensoft.net/fig/851348</uri></graphic></fig><fig id="F31" position="float" orientation="portrait"><object-id xmlns:xlink="http://www.w3.org/1999/xlink" content-type="doi" xlink:type="simple">10.3897/zookeys.1163.101533.figure31</object-id><object-id xmlns:xlink="http://www.w3.org/1999/xlink" content-type="arpha" xlink:type="simple">9785FA9E-07A5-51D5-A19C-42F3A0D05815</object-id><label>Figure 31.</label><caption><p>Female antenna, lateral view <bold>A</bold><italic><tp:taxon-name><tp:taxon-name-part taxon-name-part-type="genus" reg="Diostracus">D.</tp:taxon-name-part><tp:taxon-name-part taxon-name-part-type="species" reg="acutatus">acutatus</tp:taxon-name-part></tp:taxon-name></italic>, show apical arista <bold>B</bold><italic><tp:taxon-name><tp:taxon-name-part taxon-name-part-type="genus" reg="Diostracus">D.</tp:taxon-name-part><tp:taxon-name-part taxon-name-part-type="species" reg="acutatus">acutatus</tp:taxon-name-part></tp:taxon-name></italic>, show subapical arista <bold>C</bold><italic><tp:taxon-name><tp:taxon-name-part taxon-name-part-type="genus" reg="Diostracus">D.</tp:taxon-name-part><tp:taxon-name-part taxon-name-part-type="species" reg="fasciculatus">fasciculatus</tp:taxon-name-part></tp:taxon-name></italic><bold>D</bold><italic><tp:taxon-name><tp:taxon-name-part taxon-name-part-type="genus" reg="Diostracus">D.</tp:taxon-name-part><tp:taxon-name-part taxon-name-part-type="species" reg="polytrichus">polytrichus</tp:taxon-name-part></tp:taxon-name></italic><bold>E</bold><italic><tp:taxon-name><tp:taxon-name-part taxon-name-part-type="genus" reg="Diostracus">D.</tp:taxon-name-part><tp:taxon-name-part taxon-name-part-type="species" reg="translucidus">translucidus</tp:taxon-name-part></tp:taxon-name></italic>. Scale bars: 1 mm.</p></caption><graphic xmlns:xlink="http://www.w3.org/1999/xlink" xlink:href="zookeys-1163-001_article-101533__-g031.jpg" position="float" orientation="portrait" xlink:type="simple" id="oo_851349.jpg"><uri content-type="original_file" xlink:type="simple">https://binary.pensoft.net/fig/851349</uri></graphic></fig><fig id="F32" position="float" orientation="portrait"><object-id xmlns:xlink="http://www.w3.org/1999/xlink" content-type="doi" xlink:type="simple">10.3897/zookeys.1163.101533.figure32</object-id><object-id xmlns:xlink="http://www.w3.org/1999/xlink" content-type="arpha" xlink:type="simple">560C1F22-11D9-5111-BA92-CC171E2919A9</object-id><label>Figure 32.</label><caption><p>Apex of female wing <bold>A, B</bold><italic><tp:taxon-name><tp:taxon-name-part taxon-name-part-type="genus" reg="Diostracus">D.</tp:taxon-name-part><tp:taxon-name-part taxon-name-part-type="species" reg="acutatus">acutatus</tp:taxon-name-part></tp:taxon-name></italic><bold>C</bold><italic><tp:taxon-name><tp:taxon-name-part taxon-name-part-type="genus" reg="Diostracus">D.</tp:taxon-name-part><tp:taxon-name-part taxon-name-part-type="species" reg="fasciculatus">fasciculatus</tp:taxon-name-part></tp:taxon-name></italic><bold>D</bold><italic><tp:taxon-name><tp:taxon-name-part taxon-name-part-type="genus" reg="Diostracus">D.</tp:taxon-name-part><tp:taxon-name-part taxon-name-part-type="species" reg="translucidus">translucidus</tp:taxon-name-part></tp:taxon-name></italic><bold>E</bold><italic><tp:taxon-name><tp:taxon-name-part taxon-name-part-type="genus" reg="Diostracus">D.</tp:taxon-name-part><tp:taxon-name-part taxon-name-part-type="species" reg="polytrichus">polytrichus</tp:taxon-name-part></tp:taxon-name></italic>. Scale bar: 1 mm.</p></caption><graphic xmlns:xlink="http://www.w3.org/1999/xlink" xlink:href="zookeys-1163-001_article-101533__-g032.jpg" position="float" orientation="portrait" xlink:type="simple" id="oo_851350.jpg"><uri content-type="original_file" xlink:type="simple">https://binary.pensoft.net/fig/851350</uri></graphic></fig></tp:treatment-sec><tp:treatment-sec sec-type="distribution" id="SECID0EZQCI"><title>Distribution.</title><p>China (Tibet).</p></tp:treatment-sec><tp:treatment-sec sec-type="remarks" id="SECID0E5QCI"><title>Remarks.</title><p>The new species is unique. <abbrev xmlns:xlink="http://www.w3.org/1999/xlink" xlink:title="fore tarsomeres" id="ABBRID0EERCI" xlink:type="simple">It</abbrev> has prolonged scapes, small palpus, and convex postnotum. But the huge proboscis, stout body and specialized structures of legs indicate that the new species belongs to <italic><tp:taxon-name><tp:taxon-name-part taxon-name-part-type="genus" reg="Diostracus">Diostracus</tp:taxon-name-part></tp:taxon-name></italic>.</p></tp:treatment-sec><tp:treatment-sec sec-type="etymology" id="SECID0EPRCI"><title>Etymology.</title><p>New species name refers to the translucent windows on male wing.</p></tp:treatment-sec></tp:taxon-treatment>
